# Supplementary material for: Development of a Novel four-gene Model for Monitoring the Progression from Metabolic Dysfunction-associated Steatotic Liver Disease to Hepatocellular Carcinoma in Males
Source: J Cancer. 2025 Jan 1;16(3):917–31. doi: 10.7150/jca.100724 (PMC11705051; doi:10.7150/jca.100724)
Supplement: Supplementary file 1 — Supplementary figures and tables. [file jcav16p0917s1.zip]

Archive with 9 entries (9 files):
- Supplementary Figure 1.pdf
- Supplementary Figure 2.pdf
- Supplementary Figure 3.pdf
- Supplementary Figure 4.pdf
- Supplementary Table 1.docx
- Supplementary Table 2.xlsx
- Supplementary Table 3.xlsx
- Supplementary Table 4.xlsx
- Supplementary Table 5.xlsx
