# Supplementary material for: Development of a Novel four-gene Model for Monitoring the Progression from Metabolic Dysfunction-associated Steatotic Liver Disease to Hepatocellular Carcinoma in Males
Source: J Cancer. 2025 Jan 1;16(3):917–31. doi: 10.7150/jca.100724 (PMC11705051; doi:10.7150/jca.100724)
Supplement: Supplementary file 1 — Supplementary figures and tables. [file jcav16p0917s1.zip › Supplementary Table 2.xlsx]

## Sheet: steatosis vs. normal
Name	logFC
CLGN	1.68367
INHBE	1.15382
OXT	1.49558
TMEM154	2.08327
NCAM2	1.3598
CYP7A1	1.74408
SNORD56B	1.34804
DEFA3	1.73626
SNORA16B	1.31187
MIR122	1.37268
MIR30E	1.26652
MOGAT1	1.32183
ANKRD36B	1.26856
TRHDE	1.09927
APOA4	1.15638
FABP4	1.48384
GINS2	1.01464
LOC100131756	1.39982
IP6K3	1.20889
SLC25A27	1.23356
MIR145	1.27973
ISM1	1.06951
NCRNA00262	1.6066
CYBB	1.23599
PEG10	1.2047
TAS2R31	1.03855
HLA-DPA1	1.08875
HBB	1.25203
TAAR3	1.05804
ME1	1.1649
GPR21	1.13146
GPNMB	1.02252
AKR1CL1	1.32511
VAMP1	1.18642
LOC338799	1.15289
SNORA75	1.45112
LOC642947	1.02481
AKR1B10	1.58126
C6orf142	1.13548
SNORA27	1.01302
ENO3	1.01764
MIR107	1.04345
SNORD13P2	1.03022
ARRDC3	1.00693
HLA-DPB1	1.05123
MIR192	1.20645
LOC401109	1.00792
SNORA65	1.35748
ALPK2	1.11131
VTRNA1-1	1.24307
OCR1	1.20368
LOC389834	1.08055
AHSA2	1.12804
CXCL10	1.13373
ZNF385D	1.1006
ADAM20	1.00274
SNORA64	1.04958
SLITRK3	-2.19044
NR4A2	-1.49495
SOCS2	-1.34692
FOSB	-2.52455
FOS	-1.57358
SDS	-1.34086
CXCL13	-1.52895
RASD1	-1.33537
P4HA1	-1.34092
IGFBP1	-1.18442
ADAMTS1	-1.39587
MYC	-1.75993
NR4A1	-1.35101
PPARGC1A	-1.27024
GADD45G	-1.64126
EFHD1	-1.36118
PCDH20	-1.26746
RND1	-1.20379
VIL1	-1.41625
IL8	-1.20355
CHAC1	-1.26037
CYR61	-1.24543
NFIL3	-1.18629
CYP1A1	-1.5792
IER3	-1.16874
CSRNP1	-1.13578
IL1RN	-1.22538
GNMT	-1.09064
TSPAN8	-1.03899
THBS1	-1.06832
YBX1P2	-1.02819
IGFBP2	-1.09367
MUC13	-1.02007
LPA	-1.00426
TSC22D3	-1.06565
PHLDA1	-1.08419
CISH	-1.01933
GRAMD4	-1.19023
SAA1	-1.01705
THBD	-1.02475
OAT	-1.16762
IGF1	-1.12319
APOLD1	-1.09347
IL6	-1.06694

## Sheet: steatohepatitis vs. steatosis
Name	logFC
FABP4	2.61917
AKR1B10	3.56374
DCDC2	2.19142
SPP1	2.96999
PRKAA2	1.82992
FMO1	2.10237
CD24	2.0777
MMP7	2.01363
HLA-DQB1	1.62176
DTNA	1.26364
ACSL4	2.15375
ANXA2	1.28497
PEG10	2.35893
UBD	1.60545
PRAMEF10	1.15552
ANKRD29	1.16116
EFEMP1	1.24468
BICC1	1.75788
TSC22D3	1.11434
CCL20	1.42843
MUC6	1.67917
XPNPEP2	2.05764
SNAP25	1.05933
CXCL6	1.06354
CFTR	1.88459
FAM111B	1.33484
CLIC6	1.05024
TYMS	1.53192
GCNT4	1.20358
CYTIP	1.02605
GEM	1.25846
CHST9	1.13845
GPRC5B	1.08811
JUN	1.51192
ITGB8	1.25548
GSTA2	1.59365
PDGFD	1.25289
CHI3L1	1.15792
CXCL10	1.17654
VCAN	1.2711
CYR61	1.48057
IGHA1	1.1909
HKDC1	1.10159
RGS4	1.1358
CAP2	1.00762
COL1A1	1.31496
MGP	1.26119
FAT1	1.20003
THBS1	1.63301
TSPAN8	1.43919
BMP5	1.0633
KRT7	1.10926
VTCN1	1.19706
SPATA18	1.13122
GPNMB	1.13432
TMEM154	1.29493
MOXD1	1.04511
CDKN1A	1.2984
AQP1	1.28197
COL4A1	1.05646
IL7R	1.58729
IGJ	1.21014
UBXN10	1.1509
LYZ	1.22816
LUM	1.28714
LOXL4	1.29314
THY1	1.13809
EMP1	1.58039
ANXA13	1.16925
EPHA3	1.06545
GXYLT2	1.05087
EPCAM	1.41696
CDH6	1.38659
LGR5	1.09191
LPL	1.14244
LAMA3	1.00835
KRT23	1.11919
NPR3	1.14266
SLC12A2	1.23914
MMP9	1.03633
FAP	1.1331
ADAMTS1	1.07551
CCL2	1.10739
TNFAIP3	1.0227
ANK3	1.01681
ZMAT3	1.2109
CXCR4	1.39259
ANTXR1	1.03765
ZNF83	1.12162
AREG	1.08734
FMO2	1.22664
ITGBL1	1.14757
CTGF	1.04126
PRDM1	1.01713
USP9Y	1.00392
TNFRSF12A	1.04235
CD69	1.18992
GSTT1	1.0747
ADAMTS9	1.0009
ELOVL7	1.01759
SPARCL1	1.02205
C9orf152	1.02232
SULT1C2	1.05242
SNORA75	-2.12505
SPINK1	-2.646
VTRNA1-1	-1.81437
SNORA23	-1.97313
IGFBP2	-1.26495
CLEC4M	-1.37052
S100A12	-1.40885
TIMD4	-1.02882
SNORA64	-1.91875
CFHR3	-1.42441
RNU5B-1	-1.4936
SNORA46	-1.31055
SNORD15A	-1.22129
CD5L	-1.32498
SNORA54	-1.15559
SNORA65	-1.49166
SNORD63	-1.03618
SNORD34	-1.28711
PZP	-1.01174
SCARNA4	-1.53127
SNORD94	-1.21468
SNORD43	-1.48964
SCARNA6	-1.30345
SNORA21	-1.24249
LYVE1	-1.28582
SNORD74	-1.25819
SNORA3	-1.43614
SNORA9	-1.46646
SNORD3A	-1.75055
SNORD30	-1.30854
DEFA3	-1.29411
SNORD6	-1.44169
CETP	-1.22402
SNORA20	-1.06872
GPAM	-1.09339
SCARNA1	-1.23865
SCARNA5	-1.23783
SNORD46	-1.18352
RNU5D	-1.14487
FLJ37396	-1.13071
SNORA55	-1.04176
SNORA41	-1.44772
SNORA57	-1.13624
SNORD45B	-1.00967
MIR122	-1.35574
VSIG4	-1.01426
MT1B	-1.45174
GNMT	-1.03726
NR0B2	-1.16246
SNORA14A	-1.31178
SNORD83B	-1.09574
FCN3	-1.2472
SNORA28	-1.09171
SNORD82	-1.18188
RNU2-1	-1.35701
SNORA8	-1.09092
MT1H	-1.05023
SAA1	-1.01446
OR10J5	-1.07038
SNORA74A	-1.03738
S100A8	-1.1906
LRG1	-1.09145
CPN1	-1.18193
AVPR1A	-1.08905
TMEM25	-1.0092
SNORD35A	-1.02594
CLGN	-1.10191

## Sheet:  cancer vs. non-cancer
Name	logFC
AKR1B10	3.57963
GPC3	2.86434
UBE2C	2.08225
TOP2A	2.11329
SPINK1	2.92437
CDC20	2.02331
PLVAP	2.00687
PTTG1	1.95734
AKR1B15	2.20097
CDKN3	1.91854
UBE2T	1.83471
CCNB2	1.7728
PRC1	1.78982
MUC13	1.69846
ASPM	1.74029
PBK	1.57623
KIF20A	1.50584
AURKA	1.50249
TGM3	1.97144
THY1	1.69004
CAP2	1.87727
ALG1L	1.67788
COL15A1	1.94024
FAM83D	1.38733
MELK	1.58245
ESM1	1.76534
NUSAP1	1.50494
UBD	1.83848
TK1	1.32524
CDCA5	1.45271
HRCT1	1.27664
SQLE	1.28517
HMMR	1.46152
GMNN	1.2622
AURKB	1.46243
CLDN15	1.52649
HJURP	1.59285
RNASEH2A	1.16897
KIFC1	1.33965
RACGAP1	1.16118
ECT2	1.10449
ASF1B	1.17967
DBNDD1	1.37796
CENPF	1.46445
BUB1	1.38199
TPX2	1.07075
NCAPG	1.22428
MCM2	1.3782
CCDC34	1.06397
GBA	1.12482
GPAA1	1.24979
PDZK1IP1	1.18897
CDT1	1.32294
NSMCE2	1.03164
SPP1	1.49508
SFN	1.73569
AKR1C3	1.31481
COL4A1	1.40458
SPARCL1	1.1924
RFC4	1.11975
SRXN1	1.40111
S100A10	1.31593
ATAD2	1.01188
GINS2	1.04699
CDCA3	1.36867
MCM4	1.00306
TARBP1	1.08271
SCAMP3	1.02529
ANLN	1.38166
SULT1C2	1.4831
TBCE	1.09295
SCNM1	1.05304
CDC25C	1.47298
UHRF1	1.23544
TTK	1.33981
ANXA2	1.17437
MCM6	1.0412
EPS8L3	1.63614
NDC80	1.35924
CCT3	1.01296
COL4A2	1.04548
CDKN2A	1.50687
PSMD4	1.09499
CDCA8	1.21983
MDK	1.74035
DTL	1.206
KIF4A	1.32959
MMP11	1.24959
TRIP13	1.27742
MCM3	1.0612
TP53I3	1.28197
HMGB2	1.01795
TXNRD1	1.24867
RGS5	1.14402
NECAB3	1.00339
IQGAP3	1.3375
CELSR3	1.32218
DLGAP5	1.29568
FABP4	1.01005
CDK1	1.24647
TKT	1.01388
PEA15	1.01841
NEK2	1.64911
CKAP2L	1.30686
NUF2	1.44164
PIGC	1.03251
ACTG2	1.03833
LCN2	1.80471
SF3B4	1.03812
EEF1A2	1.03516
MRPS21	1.05288
TROAP	1.45628
CCNB1	1.44578
FOXM1	1.36519
REG3A	1.64488
THBS4	1.65681
RRM2	1.36133
BIRC5	1.40184
NOTCH3	1.10307
ILF2	1.08441
BCAT2	1.13302
CCNA2	1.06522
ACSL4	1.39555
NQO1	1.03538
CDH13	1.07112
SLC26A6	1.14052
MYBL2	1.16383
H2AFZ	1.01735
CEP55	1.0401
NDUFA4L2	1.18719
ROBO1	1.14525
CSTB	1.04397
DUSP9	1.01842
E2F1	1.22917
ALDH3A1	1.12618
CD34	1.03189
SLC22A11	1.24326
HKDC1	1.00396
TCF19	1.08813
KIF2C	1.2763
CENPW	1.06521
CYP17A1	1.08925
EZH2	1.05407
ELFN2	1.10771
MND1	1.19758
TLX1	1.01395
CCNE1	1.0283
TMEM150B	1.00891
CENPM	1.13712
SKA1	1.37257
MESP1	1.00896
CCL20	1.11207
KIF14	1.01934
STMN1	1.0031
MKI67	1.09892
FAM111B	1.07482
GABRD	1.48767
RBM24	1.03688
STC2	1.07003
LEF1	1.02193
TMEM14A	1.06663
PLK1	1.00293
COX4I2	1.21236
OLFML2B	1.07429
BUB1B	1.16244
SLC7A11	1.1898
RAB3B	1.18081
DEPDC1	1.118
APLN	1.10157
SPC25	1.01921
EXO1	1.08497
GTSE1	1.02408
HAMP	-4.69414
CYP1A2	-4.06493
FCN3	-3.93287
MT1G	-3.45378
MT1F	-3.28097
MT1H	-3.55431
IGFALS	-3.13942
HSD17B13	-3.03893
MT1E	-2.65759
SLCO1B3	-2.98285
C9	-2.69953
NAT2	-2.67844
ASPG	-2.40923
CYP3A4	-2.95006
THRSP	-2.7195
TTC36	-2.67059
MT1X	-2.39258
DNASE1L3	-2.45734
SLC22A1	-2.43434
CETP	-2.17087
ECM1	-2.26923
C7	-2.1088
VIPR1	-2.29126
CYP39A1	-2.1083
PTH1R	-2.14809
NNMT	-2.15261
CYP2C8	-2.13273
APOF	-2.73732
LY6E	-2.5129
MT2A	-2.02669
CNDP1	-2.64848
CXCL12	-1.99595
CYP2A7	-2.54346
IGFBP3	-2.20468
ADH4	-2.56342
FOSB	-2.35978
GCGR	-2.20979
HGFAC	-2.05485
CYP2E1	-2.262
DPT	-2.25451
FOS	-2.09551
WDR72	-2.30525
TMEM27	-2.09855
CLRN3	-2.59369
CYP2A6	-1.95194
SHBG	-2.11618
GHR	-2.12443
OIT3	-2.03363
GBA3	-2.21485
PCK1	-2.00429
BBOX1	-2.19513
S100A8	-1.65888
LCAT	-2.08743
SRD5A2	-1.91201
SERPINA11	-1.91431
CLEC4G	-2.19221
RND3	-1.74928
ANXA10	-1.66078
MFAP4	-1.80646
EGR1	-1.69918
FXYD1	-1.55985
DBH	-2.13408
HBA2	-1.59176
HAO2	-2.15805
ID1	-1.80146
CYP8B1	-1.66894
TMEM82	-1.56089
ATOH8	-1.76425
PGLYRP2	-1.92704
ESR1	-1.52817
F9	-1.82715
CYP4A11	-1.65399
TMEM45A	-1.55155
MT1M	-2.45619
PAMR1	-1.52963
DTX1	-1.43669
KBTBD11	-2.19172
APOA4	-1.39842
SDS	-1.53422
SLC10A1	-1.33592
ADH1B	-2.00938
SPP2	-1.74234
HEPACAM	-1.53576
C6	-1.38267
DNAJC12	-1.30462
IGF1	-1.58687
GLYATL1	-1.48534
FBP1	-1.69344
RDH16	-2.01778
PHLDA1	-1.35979
MT1A	-1.58268
SLC22A10	-1.61151
SOCS2	-1.48782
CLEC1B	-2.30777
PHGDH	-1.64076
TDO2	-1.60444
CFP	-2.0051
MBL2	-1.5426
TBX15	-1.4412
BCHE	-1.58019
HAL	-1.41521
AFM	-1.58264
SAA4	-1.42082
LYVE1	-1.91151
FAM13A	-1.33669
ALPL	-1.40363
GSTZ1	-1.45484
CYP2C9	-1.46794
H19	-1.30045
PRSS8	-1.98087
SKAP1	-1.40866
VNN1	-1.49204
CDA	-1.34406
INMT	-1.88805
ADAMTSL2	-1.42287
GPD1	-1.41734
OLFML3	-1.37895
ABCA8	-1.23933
SRPX	-1.5427
PZP	-1.40032
PLIN2	-1.18648
SLC19A3	-1.43818
ZFP36	-1.18784
BHMT	-1.67842
CD5L	-2.18117
ALDH8A1	-1.31001
GLYAT	-1.52477
CPEB3	-1.3325
CD4	-1.17967
SLC25A47	-1.84644
ASS1	-1.65479
ATF5	-1.56578
ADH1C	-1.33313
AKR7A3	-1.37203
MS4A6A	-1.12392
CCL19	-1.3487
OGDHL	-1.44333
GYS2	-1.49757
MFSD2A	-1.88043
HPGD	-1.59152
APOA5	-1.64445
DCN	-1.92193
PDGFRA	-1.5077
ACSL1	-1.33929
EPHA2	-1.14218
ACADS	-1.36914
TAT	-1.30429
A2M	-1.42601
DUSP5	-1.32644
HBA1	-1.28892
C8A	-1.57154
CYR61	-1.33996
S100A9	-1.16359
SLC39A5	-1.59268
CCL2	-1.04358
C8orf4	-1.48618
CDHR2	-1.80722
KLKB1	-1.54462
KRT19	-1.8987
ACSM3	-1.39582
PROZ	-1.37933
TRIB1	-1.02994
PLGLB1	-1.07405
AGXT2	-1.21705
GSPT2	-1.14021
IYD	-1.00312
PLGLB2	-1.02699
CXCL2	-1.48571
SAMD5	-1.22417
CYP4F2	-1.22982
HPX	-1.1506
IRF8	-1.03913
CYP2B6	-1.90481
NPW	-1.59512
NDRG2	-1.2398
GNMT	-1.26627
CYP2C19	-1.13282
PLG	-1.18157
AZGP1	-1.40353
GADD45B	-1.31409
UGT2B10	-1.29132
SPATA18	-1.12012
C8B	-1.1027
ALDH6A1	-1.25437
COLEC11	-1.15966
SLC38A4	-1.3136
CA2	-1.18608
SULF2	-1.05062
ZGPAT	-1.10661
ERRFI1	-1.11414
OAT	-1.17205
NIPAL1	-1.29513
RDH5	-1.36317
GLS2	-1.86389
FAM46C	-1.10016
AKR1D1	-1.55949
SLC27A5	-1.35405
EPHX2	-1.13009
CYP3A43	-1.38213
CXCL6	-1.66215
PSAT1	-1.04174
BGN	-1.49282
ACAD11	-1.00292
EPCAM	-1.18481
ALDH2	-1.11762
CXCL14	-1.625
BCO2	-1.68067
ADRA1B	-1.0338
TUBE1	-1.08101
NAAA	-1.03188
ADRA1A	-1.7077
C1RL	-1.07275
HABP2	-1.1797
UROC1	-1.83915
PPARGC1A	-1.06787
DUSP6	-1.13686
FCN2	-1.83615
RELN	-1.40754
MAT1A	-1.26456
ACSM5	-1.05805
ETFDH	-1.03573
CCL14	-1.19514
PDK4	-1.02444
KRTCAP3	-1.03351
FABP1	-1.0544
PLSCR4	-1.00642
CYP4V2	-1.22464
FAM151A	-1.27029
NPC1L1	-1.49893
CIDEB	-1.01167
TRPM8	-1.13516
ALDH1B1	-1.19574
THBS1	-1.16699
IL1RAP	-1.11347
FGG	-1.07799
AOX1	-1.10171
ADH6	-1.03918
ACADL	-1.06688
FAM99A	-1.43667
ACACB	-1.17627
CD1D	-1.02485
PPP1R1A	-1.22399
INS-IGF2	-1.83476
CLDN2	-1.00444
CAMK2B	-1.51067
PRG4	-1.13658
CYP4F12	-1.12011
ACAA2	-1.13285
PON3	-1.00583
MARCO	-1.67024
IGF2	-1.60428
SERTAD1	-1.01009
SLC38A2	-1.14884
PNPLA7	-1.20169
PLA2G16	-1.20915
FCGR2B	-1.39295
JMJD5	-1.38091
GADD45G	-1.02251
ACAA1	-1.10531
ARHGAP10	-1.08939
CCL21	-1.04261
MMRN1	-1.07935
GCKR	-1.03342
HBB	-1.52316
TM6SF2	-1.01693
GRAMD1C	-1.0485
RCL1	-1.01035
LIFR	-1.54724
CRHBP	-1.58057
IGLL5	-1.34286
SERPINE1	-1.08062
ADH1A	-1.20372
GCDH	-1.11617
BASP1	-1.02065
AADAT	-1.35596
MT1L	-1.47624
STAB2	-1.16534
DCXR	-1.03337
GREM2	-1.19971
SERPINA4	-1.06917
ACADSB	-1.00675
TACSTD2	-1.13123
MOGAT2	-1.42696
CYP1A1	-1.05648
SLC13A5	-1.01552
TTR	-1.0316
FTCD	-1.1466
HMGCL	-1.04761
GPR128	-1.17015
SERPINF2	-1.00896
FOLH1B	-1.12515
IDO2	-1.00076
CHST4	-1.12239
ADAMTS13	-1.16377
NPY1R	-1.36714
MME	-1.03079
LIPC	-1.03235
RBP1	-1.01668
UGT2B7	-1.33813
FXYD2	-1.20751
SAA2	-1.03843
ALDOB	-1.21311
C10orf116	-1.09415
HEPN1	-1.168
CCRN4L	-1.01042
MT1JP	-1.28945
ASPA	-1.14896
COLEC10	-1.26793
ENO3	-1.45021
C1QTNF1	-1.07777
IGJ	-1.09877
CYP4A22	-1.31415
DAK	-1.0135
HSD11B1	-1.02875
SVEP1	-1.04644
CYP26A1	-1.15735
HP	-1.07733
MXRA5	-1.12421
NGFR	-1.08592
HGF	-1.15096
PTGIS	-1.00137
TSLP	-1.02299
RCAN1	-1.00909
PTGDS	-1.09702
CPS1	-1.02351
CRP	-1.06297
FPR1	-1.0307
AVPR1A	-1.20235
SPANXE	-1.28196
KCND3	-1.0466
ALB	-1.04965
C14orf68	-1.15509
CLEC4M	-1.26146
AC011604.2	-1.11082
PCDH24	-1.0758
IGLV3-21	-1.04156
AC009088.3	-1.00248
