# Supplementary material for: Development of a Novel four-gene Model for Monitoring the Progression from Metabolic Dysfunction-associated Steatotic Liver Disease to Hepatocellular Carcinoma in Males
Source: J Cancer. 2025 Jan 1;16(3):917–31. doi: 10.7150/jca.100724 (PMC11705051; doi:10.7150/jca.100724)
Supplement: Supplementary file 1 — Supplementary figures and tables. [file jcav16p0917s1.zip › Supplementary Table 3.xlsx]

## Sheet: training group
	Normal	Steatosis	Steatohepatitis
Normal	35	3	0
Steatosis	8	10	2
Steatohepatitis	1	2	16

## Sheet: validation group
	Normal	Steatosis	Steatohepatitis
Normal	11	0	0
Steatosis	6	5	3
Steatohepatitis	2	1	6
