# Supplementary material for: Development of a Novel four-gene Model for Monitoring the Progression from Metabolic Dysfunction-associated Steatotic Liver Disease to Hepatocellular Carcinoma in Males
Source: J Cancer. 2025 Jan 1;16(3):917–31. doi: 10.7150/jca.100724 (PMC11705051; doi:10.7150/jca.100724)
Supplement: Supplementary file 1 — Supplementary figures and tables. [file jcav16p0917s1.zip › Supplementary Table 5.xlsx]

## Sheet: WGCNA_module_KEGG
	Cluster	module	ID	Description	GeneRatio	BgRatio	pvalue	p.adjust	qvalue	geneID	Count
1	darkturquoise	darkturquoise	hsa04660	T cell receptor signaling pathway	5/17	108/5894	9.7763e-06	0.000420381	0.000339598	915/9402/3702/5588/10125	5
2	darkturquoise	darkturquoise	hsa04640	Hematopoietic cell lineage	4/17	88/5894	9.52025e-05	0.00204685	0.00165352	914/915/3575/931	4
3	darkturquoise	darkturquoise	hsa05323	Rheumatoid arthritis	3/17	92/5894	0.00213587	0.0306141	0.0247311	6352/1513/3683	3
4	darkturquoise	darkturquoise	hsa05340	Primary immunodeficiency	2/17	35/5894	0.00440584	0.0473628	0.0382612	915/3575	2
5	lightyellow	lightyellow	hsa03030	DNA replication	12/27	36/5894	5.6665e-21	1.47329e-19	8.94711e-20	3978/4171/4172/4173/4174/4175/4176/5111/23649/5983/5984/10535	12
6	lightyellow	lightyellow	hsa04110	Cell cycle	15/27	128/5894	6.832e-19	8.8816e-18	5.39369e-18	699/8318/990/983/1111/1869/4085/4171/4172/4173/4174/4175/4176/5111/7272	15
7	lightyellow	lightyellow	hsa03430	Mismatch repair	4/27	23/5894	2.91513e-06	2.52645e-05	1.53428e-05	3978/5111/5983/5984	4
8	lightyellow	lightyellow	hsa03420	Nucleotide excision repair	4/27	45/5894	4.57867e-05	0.000297614	0.000180737	3978/5111/5983/5984	4
9	lightyellow	lightyellow	hsa00240	Pyrimidine metabolism	4/27	99/5894	0.000976912	0.00507994	0.00308499	23649/6240/7083/7298	4
10	lightyellow	lightyellow	hsa04914	Progesterone-mediated oocyte maturation	3/27	87/5894	0.00703501	0.0263672	0.0160125	699/983/4085	3
11	lightyellow	lightyellow	hsa03440	Homologous recombination	2/27	28/5894	0.00709886	0.0263672	0.0160125	675/7516	2
12	lightyellow	lightyellow	hsa03410	Base excision repair	2/27	34/5894	0.0103592	0.0336675	0.0204458	3978/5111	2
13	lightyellow	lightyellow	hsa04114	Oocyte meiosis	3/27	114/5894	0.0147037	0.0424774	0.025796	699/983/4085	3
14	purple	purple	hsa04512	ECM-receptor interaction	17/121	85/5894	6.5041e-13	8.97566e-11	8.48956e-11	1277/1278/1281/1282/1284/1289/1290/1292/1293/3339/3676/3680/3910/3912/3915/10319/7058	17
15	purple	purple	hsa04510	Focal adhesion	23/121	200/5894	8.29125e-12	5.72096e-10	5.41113e-10	10000/596/824/858/1277/1278/1281/1282/1284/1289/1290/1292/1293/2316/3676/3680/3910/3912/3915/10319/5154/7058/10451	23
16	purple	purple	hsa04974	Protein digestion and absorption	11/121	81/5894	6.22863e-07	2.86517e-05	2.71e-05	59272/1303/1277/1278/1281/1282/1284/1289/1290/1292/1293	11
17	purple	purple	hsa05146	Amoebiasis	11/121	106/5894	9.26332e-06	0.000319585	0.000302277	1277/1278/1281/1282/1284/1289/1290/3910/3912/3915/10319	11
18	purple	purple	hsa05222	Small cell lung cancer	8/121	85/5894	0.000321409	0.0088709	0.00839048	10000/596/1282/1284/3910/3912/3915/10319	8

## Sheet: WGCNA_module_BP
	Cluster	module	ID	Description	GeneRatio	BgRatio	pvalue	p.adjust	qvalue	geneID	Count
1	darkturquoise	darkturquoise	GO:0030098	lymphocyte differentiation	8/34	382/18800	3.08882e-07	0.000249885	0.000184354	CD2/CD3D/IKZF3/IL7R/ITK/MS4A1/RASGRP1/THEMIS	8
2	darkturquoise	darkturquoise	GO:1903131	mononuclear cell differentiation	8/34	433/18800	7.96857e-07	0.000322329	0.000237799	CD2/CD3D/IKZF3/IL7R/ITK/MS4A1/RASGRP1/THEMIS	8
3	darkturquoise	darkturquoise	GO:0070233	negative regulation of T cell apoptotic process	3/34	20/18800	6.03266e-06	0.00138611	0.00102261	CCL5/IL7R/PRKCQ	3
4	darkturquoise	darkturquoise	GO:0030217	T cell differentiation	6/34	263/18800	6.85345e-06	0.00138611	0.00102261	CD2/CD3D/IL7R/ITK/RASGRP1/THEMIS	6
5	darkturquoise	darkturquoise	GO:0046651	lymphocyte proliferation	6/34	296/18800	1.34374e-05	0.00195504	0.00144234	CCL5/IKZF3/IL7R/MS4A1/PRKCQ/RASGRP1	6
6	darkturquoise	darkturquoise	GO:0032943	mononuclear cell proliferation	6/34	300/18800	1.44997e-05	0.00195504	0.00144234	CCL5/IKZF3/IL7R/MS4A1/PRKCQ/RASGRP1	6
7	darkturquoise	darkturquoise	GO:0070661	leukocyte proliferation	6/34	330/18800	2.48295e-05	0.00251783	0.00185753	CCL5/IKZF3/IL7R/MS4A1/PRKCQ/RASGRP1	6
8	darkturquoise	darkturquoise	GO:0070229	negative regulation of lymphocyte apoptotic process	3/34	33/18800	2.84117e-05	0.00251783	0.00185753	CCL5/IL7R/PRKCQ	3
9	darkturquoise	darkturquoise	GO:0042100	B cell proliferation	4/34	100/18800	3.09164e-05	0.00251783	0.00185753	IKZF3/IL7R/MS4A1/RASGRP1	4
10	darkturquoise	darkturquoise	GO:0070232	regulation of T cell apoptotic process	3/34	34/18800	3.11227e-05	0.00251783	0.00185753	CCL5/IL7R/PRKCQ	3
11	darkturquoise	darkturquoise	GO:0002274	myeloid leukocyte activation	5/34	232/18800	5.69549e-05	0.00418878	0.00309028	CCL5/CD2/PLA2G4A/PTGDR/RASGRP1	5
12	darkturquoise	darkturquoise	GO:0002696	positive regulation of leukocyte activation	6/34	421/18800	9.61717e-05	0.00577532	0.00426076	CCL5/CD2/IL7R/PLA2G4A/PRKCQ/RASGRP1	6
13	darkturquoise	darkturquoise	GO:0070231	T cell apoptotic process	3/34	50/18800	9.99437e-05	0.00577532	0.00426076	CCL5/IL7R/PRKCQ	3
14	darkturquoise	darkturquoise	GO:2000107	negative regulation of leukocyte apoptotic process	3/34	50/18800	9.99437e-05	0.00577532	0.00426076	CCL5/IL7R/PRKCQ	3
15	darkturquoise	darkturquoise	GO:0050867	positive regulation of cell activation	6/34	436/18800	0.000116526	0.00628464	0.00463651	CCL5/CD2/IL7R/PLA2G4A/PRKCQ/RASGRP1	6
16	darkturquoise	darkturquoise	GO:0070228	regulation of lymphocyte apoptotic process	3/34	57/18800	0.000147917	0.00747906	0.0055177	CCL5/IL7R/PRKCQ	3
17	darkturquoise	darkturquoise	GO:0046579	positive regulation of Ras protein signal transduction	3/34	62/18800	0.000190013	0.00904241	0.00667106	ARHGEF3/GPR174/RASGRP1	3
18	darkturquoise	darkturquoise	GO:0051057	positive regulation of small GTPase mediated signal transduction	3/34	70/18800	0.000272319	0.0122392	0.00902954	ARHGEF3/GPR174/RASGRP1	3
19	darkturquoise	darkturquoise	GO:0045619	regulation of lymphocyte differentiation	4/34	181/18800	0.000307537	0.012632	0.00931928	CD2/IKZF3/IL7R/RASGRP1	4
20	darkturquoise	darkturquoise	GO:0070227	lymphocyte apoptotic process	3/34	75/18800	0.000333856	0.012632	0.00931928	CCL5/IL7R/PRKCQ	3
21	darkturquoise	darkturquoise	GO:0046578	regulation of Ras protein signal transduction	4/34	187/18800	0.000348093	0.012632	0.00931928	ARHGEF3/GPR174/RASGRF2/RASGRP1	4
22	darkturquoise	darkturquoise	GO:0050863	regulation of T cell activation	5/34	342/18800	0.000348921	0.012632	0.00931928	CCL5/CD2/IL7R/PRKCQ/RASGRP1	5
23	darkturquoise	darkturquoise	GO:0007265	Ras protein signal transduction	5/34	347/18800	0.000372931	0.012632	0.00931928	ARHGEF3/GPR174/GRAP2/RASGRF2/RASGRP1	5
24	darkturquoise	darkturquoise	GO:0033077	T cell differentiation in thymus	3/34	78/18800	0.000374743	0.012632	0.00931928	CD3D/IL7R/RASGRP1	3
25	darkturquoise	darkturquoise	GO:2000106	regulation of leukocyte apoptotic process	3/34	85/18800	0.000482349	0.0156088	0.0115154	CCL5/IL7R/PRKCQ	3
26	darkturquoise	darkturquoise	GO:0035023	regulation of Rho protein signal transduction	3/34	87/18800	0.000516357	0.0160666	0.0118532	ARHGEF3/GPR174/RASGRF2	3
27	darkturquoise	darkturquoise	GO:0007159	leukocyte cell-cell adhesion	5/34	381/18800	0.000571074	0.0171111	0.0126237	CCL5/IL7R/ITGAL/PRKCQ/RASGRP1	5
28	darkturquoise	darkturquoise	GO:0050870	positive regulation of T cell activation	4/34	223/18800	0.000675917	0.0195292	0.0144077	CCL5/IL7R/PRKCQ/RASGRP1	4
29	darkturquoise	darkturquoise	GO:0045088	regulation of innate immune response	4/34	231/18800	0.000771086	0.0215106	0.0158695	CCL5/CD96/PYHIN1/RASGRP1	4
30	darkturquoise	darkturquoise	GO:0033081	regulation of T cell differentiation in thymus	2/34	25/18800	0.00092788	0.0250218	0.0184599	IL7R/RASGRP1	2
31	darkturquoise	darkturquoise	GO:1903039	positive regulation of leukocyte cell-cell adhesion	4/34	245/18800	0.000959893	0.0250501	0.0184808	CCL5/IL7R/PRKCQ/RASGRP1	4
32	darkturquoise	darkturquoise	GO:0071887	leukocyte apoptotic process	3/34	109/18800	0.000995334	0.0251633	0.0185643	CCL5/IL7R/PRKCQ	3
33	darkturquoise	darkturquoise	GO:0014066	regulation of phosphatidylinositol 3-kinase signaling	3/34	111/18800	0.00104908	0.0257182	0.0189737	CCL5/PRR5L/RASGRP1	3
34	darkturquoise	darkturquoise	GO:0045785	positive regulation of cell adhesion	5/34	446/18800	0.0011588	0.0274437	0.0202466	CCL5/IL7R/PRKCQ/RASGRP1/SPOCK2	5
35	darkturquoise	darkturquoise	GO:0032609	interferon-gamma production	3/34	117/18800	0.00122123	0.0274437	0.0202466	CD2/CD96/RASGRP1	3
36	darkturquoise	darkturquoise	GO:0032649	regulation of interferon-gamma production	3/34	117/18800	0.00122123	0.0274437	0.0202466	CD2/CD96/RASGRP1	3
37	darkturquoise	darkturquoise	GO:0001819	positive regulation of cytokine production	5/34	475/18800	0.00153164	0.0334892	0.0247068	CD2/ITK/PRKCQ/PYHIN1/RASGRP1	5
38	darkturquoise	darkturquoise	GO:1902105	regulation of leukocyte differentiation	4/34	283/18800	0.00163352	0.0347768	0.0256567	CD2/IKZF3/IL7R/RASGRP1	4
39	darkturquoise	darkturquoise	GO:0035025	positive regulation of Rho protein signal transduction	2/34	34/18800	0.00171754	0.035628	0.0262847	ARHGEF3/GPR174	2
40	darkturquoise	darkturquoise	GO:0022409	positive regulation of cell-cell adhesion	4/34	291/18800	0.00180877	0.0359033	0.0264878	CCL5/IL7R/PRKCQ/RASGRP1	4
41	darkturquoise	darkturquoise	GO:0034110	regulation of homotypic cell-cell adhesion	2/34	35/18800	0.00181958	0.0359033	0.0264878	CCL5/PRKCQ	2
42	darkturquoise	darkturquoise	GO:0043368	positive T cell selection	2/34	36/18800	0.00192443	0.0367121	0.0270845	CD3D/THEMIS	2
43	darkturquoise	darkturquoise	GO:0007266	Rho protein signal transduction	3/34	138/18800	0.00196049	0.0367121	0.0270845	ARHGEF3/GPR174/RASGRF2	3
44	darkturquoise	darkturquoise	GO:0051056	regulation of small GTPase mediated signal transduction	4/34	299/18800	0.00199671	0.0367121	0.0270845	ARHGEF3/GPR174/RASGRF2/RASGRP1	4
45	darkturquoise	darkturquoise	GO:0045089	positive regulation of innate immune response	3/34	140/18800	0.00204258	0.036721	0.0270911	CCL5/PYHIN1/RASGRP1	3
46	darkturquoise	darkturquoise	GO:0014065	phosphatidylinositol 3-kinase signaling	3/34	144/18800	0.00221313	0.0389222	0.028715	CCL5/PRR5L/RASGRP1	3
47	darkturquoise	darkturquoise	GO:0045580	regulation of T cell differentiation	3/34	151/18800	0.00253241	0.0435899	0.0321585	CD2/IL7R/RASGRP1	3
48	darkturquoise	darkturquoise	GO:0002768	immune response-regulating cell surface receptor signaling pathway	4/34	328/18800	0.00279172	0.0470521	0.0347128	ITK/MS4A1/PRKCQ/THEMIS	4
49	darkturquoise	darkturquoise	GO:0046427	positive regulation of receptor signaling pathway via JAK-STAT	2/34	45/18800	0.00299348	0.0492586	0.0363407	CCL5/IL7R	2
50	darkturquoise	darkturquoise	GO:0042113	B cell activation	4/34	336/18800	0.00304441	0.0492586	0.0363407	IKZF3/IL7R/MS4A1/RASGRP1	4
51	lightyellow	lightyellow	GO:0006260	DNA replication	31/69	280/18800	1.0255e-38	8.76805e-36	6.10984e-36	BRCA2/CDC45/CDC6/CDK1/CHAF1A/CHAF1B/CHEK1/DONSON/DTL/ESCO2/GINS1/GINS2/GINS3/LIG1/MCM2/MCM3/MCM4/MCM5/MCM6/MCM7/MMS22L/PCLAF/PCNA/POLA2/RFC3/RFC4/RFWD3/RNASEH2A/RRM1/TIMELESS/WDHD1	31
52	lightyellow	lightyellow	GO:0006261	DNA-templated DNA replication	23/69	159/18800	3.52497e-31	1.50693e-28	1.05007e-28	BRCA2/CDC45/CDC6/DONSON/GINS1/GINS2/GINS3/LIG1/MCM2/MCM3/MCM4/MCM5/MCM6/MCM7/MMS22L/PCNA/POLA2/RFC3/RFC4/RFWD3/RRM1/TIMELESS/WDHD1	23
53	lightyellow	lightyellow	GO:0000075	cell cycle checkpoint signaling	18/69	170/18800	7.54208e-22	2.14949e-19	1.49783e-19	BRCA1/BRIP1/BUB1/CDC45/CDC6/CDK1/CHEK1/DONSON/DTL/E2F1/KNTC1/MAD2L1/NDC80/RFWD3/TIMELESS/TTK/ZWILCH/ZWINT	18
54	lightyellow	lightyellow	GO:0006268	DNA unwinding involved in DNA replication	10/69	22/18800	1.40124e-19	2.99514e-17	2.08711e-17	CDC45/GINS1/GINS2/GINS3/MCM2/MCM3/MCM4/MCM5/MCM6/MCM7	10
55	lightyellow	lightyellow	GO:0000280	nuclear division	22/69	446/18800	2.26307e-19	3.86985e-17	2.69663e-17	ANLN/ASPM/BRCA2/BRIP1/BUB1/CDC6/CENPK/CHEK1/DSN1/FANCA/KNTC1/MAD2L1/MND1/MYBL2/NCAPH/NDC80/NUSAP1/RAD51AP1/SMC2/TTK/ZWILCH/ZWINT	22
56	lightyellow	lightyellow	GO:0000724	double-strand break repair via homologous recombination	16/69	162/18800	5.60612e-19	7.98872e-17	5.56678e-17	BRCA1/BRCA2/CDC45/CHEK1/GINS2/MCM2/MCM3/MCM4/MCM5/MCM6/MCM7/MMS22L/RAD51AP1/RFWD3/TIMELESS/XRCC2	16
57	lightyellow	lightyellow	GO:0000725	recombinational repair	16/69	164/18800	6.85159e-19	8.36873e-17	5.83158e-17	BRCA1/BRCA2/CDC45/CHEK1/GINS2/MCM2/MCM3/MCM4/MCM5/MCM6/MCM7/MMS22L/RAD51AP1/RFWD3/TIMELESS/XRCC2	16
58	lightyellow	lightyellow	GO:0033260	nuclear DNA replication	11/69	38/18800	7.84895e-19	8.38857e-17	5.8454e-17	BRCA2/CDC45/DONSON/GINS1/GINS3/LIG1/MCM2/MCM3/MCM4/MCM6/PCNA	11
59	lightyellow	lightyellow	GO:1901988	negative regulation of cell cycle phase transition	18/69	255/18800	1.22887e-18	1.16743e-16	8.13499e-17	BRCA1/BRIP1/BUB1/CDC45/CDC6/CDK1/CHEK1/DONSON/DTL/E2F1/KNTC1/MAD2L1/NDC80/RFWD3/TIMELESS/TTK/ZWILCH/ZWINT	18
60	lightyellow	lightyellow	GO:0048285	organelle fission	22/69	493/18800	1.92366e-18	1.64473e-16	1.1461e-16	ANLN/ASPM/BRCA2/BRIP1/BUB1/CDC6/CENPK/CHEK1/DSN1/FANCA/KNTC1/MAD2L1/MND1/MYBL2/NCAPH/NDC80/NUSAP1/RAD51AP1/SMC2/TTK/ZWILCH/ZWINT	22
61	lightyellow	lightyellow	GO:0044786	cell cycle DNA replication	11/69	43/18800	3.69905e-18	2.74387e-16	1.91201e-16	BRCA2/CDC45/DONSON/GINS1/GINS3/LIG1/MCM2/MCM3/MCM4/MCM6/PCNA	11
62	lightyellow	lightyellow	GO:0006310	DNA recombination	19/69	324/18800	3.8818e-18	2.74387e-16	1.91201e-16	BRCA1/BRCA2/BRIP1/CDC45/CHEK1/GINS2/H1-5/MCM2/MCM3/MCM4/MCM5/MCM6/MCM7/MMS22L/MND1/RAD51AP1/RFWD3/TIMELESS/XRCC2	19
63	lightyellow	lightyellow	GO:0006302	double-strand break repair	18/69	273/18800	4.17197e-18	2.74387e-16	1.91201e-16	BRCA1/BRCA2/BRIP1/CDC45/CHEK1/ESCO2/GINS2/MCM2/MCM3/MCM4/MCM5/MCM6/MCM7/MMS22L/RAD51AP1/RFWD3/TIMELESS/XRCC2	18
64	lightyellow	lightyellow	GO:0032508	DNA duplex unwinding	13/69	90/18800	8.75216e-18	5.34507e-16	3.7246e-16	BRIP1/CDC45/GINS1/GINS2/GINS3/MCM2/MCM3/MCM4/MCM5/MCM6/MCM7/RFC3/RFC4	13
65	lightyellow	lightyellow	GO:1901987	regulation of cell cycle phase transition	20/69	415/18800	2.05407e-17	1.1297e-15	7.87212e-16	ANLN/BRCA1/BRIP1/BUB1/CDC45/CDC6/CDK1/CHEK1/DONSON/DTL/E2F1/KNTC1/MAD2L1/NDC80/RFWD3/RRM1/TIMELESS/TTK/ZWILCH/ZWINT	20
66	lightyellow	lightyellow	GO:0032392	DNA geometric change	13/69	96/18800	2.11407e-17	1.1297e-15	7.87212e-16	BRIP1/CDC45/GINS1/GINS2/GINS3/MCM2/MCM3/MCM4/MCM5/MCM6/MCM7/RFC3/RFC4	13
67	lightyellow	lightyellow	GO:0010948	negative regulation of cell cycle process	18/69	301/18800	2.37427e-17	1.19412e-15	8.32096e-16	BRCA1/BRIP1/BUB1/CDC45/CDC6/CDK1/CHEK1/DONSON/DTL/E2F1/KNTC1/MAD2L1/NDC80/RFWD3/TIMELESS/TTK/ZWILCH/ZWINT	18
68	lightyellow	lightyellow	GO:0007093	mitotic cell cycle checkpoint signaling	14/69	130/18800	3.12651e-17	1.48509e-15	1.03486e-15	BRCA1/BUB1/CDC6/CDK1/CHEK1/DONSON/DTL/KNTC1/MAD2L1/NDC80/RFWD3/TTK/ZWILCH/ZWINT	14
69	lightyellow	lightyellow	GO:0071103	DNA conformation change	13/69	103/18800	5.49829e-17	2.47423e-15	1.72412e-15	BRIP1/CDC45/GINS1/GINS2/GINS3/MCM2/MCM3/MCM4/MCM5/MCM6/MCM7/RFC3/RFC4	13
70	lightyellow	lightyellow	GO:0006270	DNA replication initiation	10/69	38/18800	9.78562e-17	4.18335e-15	2.91508e-15	CDC45/CDC6/GINS3/MCM2/MCM3/MCM4/MCM5/MCM6/MCM7/POLA2	10
71	lightyellow	lightyellow	GO:0006271	DNA strand elongation involved in DNA replication	8/69	15/18800	1.36443e-16	5.55517e-15	3.87101e-15	GINS1/LIG1/MCM3/MCM4/MCM7/PCNA/RFC3/RFC4	8
72	lightyellow	lightyellow	GO:0098813	nuclear chromosome segregation	17/69	287/18800	2.41788e-16	9.39677e-15	6.54795e-15	BRIP1/BUB1/CDC6/CENPK/DSN1/ECT2/ESCO2/KNL1/KNTC1/MAD2L1/NCAPH/NDC80/NUSAP1/SMC2/TTK/ZWILCH/ZWINT	17
73	lightyellow	lightyellow	GO:0007059	chromosome segregation	18/69	348/18800	3.07198e-16	1.14198e-14	7.95763e-15	BRCA1/BRIP1/BUB1/CDC6/CENPK/DSN1/ECT2/ESCO2/KNL1/KNTC1/MAD2L1/NCAPH/NDC80/NUSAP1/SMC2/TTK/ZWILCH/ZWINT	18
74	lightyellow	lightyellow	GO:1901990	regulation of mitotic cell cycle phase transition	17/69	321/18800	1.56143e-15	5.5626e-14	3.87618e-14	ANLN/BRCA1/BUB1/CDC6/CDK1/CHEK1/DONSON/DTL/E2F1/KNTC1/MAD2L1/NDC80/RFWD3/RRM1/TTK/ZWILCH/ZWINT	17
75	lightyellow	lightyellow	GO:0045786	negative regulation of cell cycle	18/69	387/18800	1.96506e-15	6.72049e-14	4.68304e-14	BRCA1/BRIP1/BUB1/CDC45/CDC6/CDK1/CHEK1/DONSON/DTL/E2F1/KNTC1/MAD2L1/NDC80/RFWD3/TIMELESS/TTK/ZWILCH/ZWINT	18
76	lightyellow	lightyellow	GO:1901991	negative regulation of mitotic cell cycle phase transition	14/69	183/18800	4.0224e-15	1.32275e-13	9.21732e-14	BRCA1/BUB1/CDC6/CDK1/CHEK1/DONSON/DTL/KNTC1/MAD2L1/NDC80/RFWD3/TTK/ZWILCH/ZWINT	14
77	lightyellow	lightyellow	GO:0007346	regulation of mitotic cell cycle	19/69	478/18800	5.03319e-15	1.59384e-13	1.11064e-13	ANLN/BRCA1/BRCA2/BUB1/CDC6/CDK1/CHEK1/DONSON/DTL/E2F1/KNTC1/MAD2L1/NDC80/NUSAP1/RFWD3/RRM1/TTK/ZWILCH/ZWINT	19
78	lightyellow	lightyellow	GO:0140014	mitotic nuclear division	16/69	293/18800	7.32993e-15	2.23825e-13	1.55968e-13	ANLN/BUB1/CDC6/CENPK/CHEK1/DSN1/KNTC1/MAD2L1/MYBL2/NCAPH/NDC80/NUSAP1/SMC2/TTK/ZWILCH/ZWINT	16
79	lightyellow	lightyellow	GO:0044772	mitotic cell cycle phase transition	18/69	440/18800	1.81009e-14	5.33666e-13	3.71874e-13	ANLN/BRCA1/BUB1/CDC6/CDK1/CDKN3/CHEK1/DONSON/DTL/E2F1/KNTC1/MAD2L1/NDC80/RFWD3/RRM1/TTK/ZWILCH/ZWINT	18
80	lightyellow	lightyellow	GO:0000819	sister chromatid segregation	14/69	205/18800	1.96209e-14	5.59196e-13	3.89664e-13	BUB1/CDC6/CENPK/DSN1/ESCO2/KNTC1/MAD2L1/NCAPH/NDC80/NUSAP1/SMC2/TTK/ZWILCH/ZWINT	14
81	lightyellow	lightyellow	GO:0000070	mitotic sister chromatid segregation	13/69	171/18800	4.57119e-14	1.26076e-12	8.78538e-13	BUB1/CDC6/CENPK/DSN1/KNTC1/MAD2L1/NCAPH/NDC80/NUSAP1/SMC2/TTK/ZWILCH/ZWINT	13
82	lightyellow	lightyellow	GO:0006275	regulation of DNA replication	12/69	131/18800	4.93624e-14	1.3189e-12	9.1905e-13	BRCA2/CDC6/CDK1/DONSON/ESCO2/GINS1/GINS2/GINS3/PCNA/RFC3/RFC4/TIMELESS	12
83	lightyellow	lightyellow	GO:0045930	negative regulation of mitotic cell cycle	14/69	234/18800	1.22288e-13	3.16837e-12	2.20782e-12	BRCA1/BUB1/CDC6/CDK1/CHEK1/DONSON/DTL/KNTC1/MAD2L1/NDC80/RFWD3/TTK/ZWILCH/ZWINT	14
84	lightyellow	lightyellow	GO:0090329	regulation of DNA-templated DNA replication	9/69	52/18800	2.28306e-13	5.74123e-12	4.00066e-12	BRCA2/DONSON/GINS1/GINS2/GINS3/PCNA/RFC3/RFC4/TIMELESS	9
85	lightyellow	lightyellow	GO:0022616	DNA strand elongation	8/69	37/18800	7.68184e-13	1.87546e-11	1.30688e-11	GINS1/LIG1/MCM3/MCM4/MCM7/PCNA/RFC3/RFC4	8
86	lightyellow	lightyellow	GO:0031570	DNA integrity checkpoint signaling	11/69	123/18800	7.89668e-13	1.87546e-11	1.30688e-11	BRCA1/BRIP1/CDC45/CDC6/CDK1/CHEK1/DONSON/DTL/E2F1/RFWD3/TIMELESS	11
87	lightyellow	lightyellow	GO:0071897	DNA biosynthetic process	12/69	194/18800	5.46266e-12	1.26232e-10	8.79621e-11	CHEK1/DTL/GINS1/GINS2/GINS3/LIG1/PCLAF/PCNA/RFC3/RFC4/TK1/TYMS	12
88	lightyellow	lightyellow	GO:0045839	negative regulation of mitotic nuclear division	8/69	48/18800	7.27313e-12	1.63646e-10	1.14033e-10	BUB1/CHEK1/KNTC1/MAD2L1/NDC80/TTK/ZWILCH/ZWINT	8
89	lightyellow	lightyellow	GO:0051052	regulation of DNA metabolic process	16/69	472/18800	1.09123e-11	2.39232e-10	1.66704e-10	BRCA1/BRCA2/CDC6/CDK1/CHEK1/DONSON/ESCO2/GINS1/GINS2/GINS3/H1-5/PCNA/RAD51AP1/RFC3/RFC4/TIMELESS	16
90	lightyellow	lightyellow	GO:0051784	negative regulation of nuclear division	8/69	55/18800	2.29976e-11	4.91574e-10	3.42543e-10	BUB1/CHEK1/KNTC1/MAD2L1/NDC80/TTK/ZWILCH/ZWINT	8
91	lightyellow	lightyellow	GO:0030071	regulation of mitotic metaphase/anaphase transition	8/69	60/18800	4.76341e-11	9.93344e-10	6.92192e-10	BUB1/CDC6/KNTC1/MAD2L1/NDC80/TTK/ZWILCH/ZWINT	8
92	lightyellow	lightyellow	GO:0034501	protein localization to kinetochore	6/69	19/18800	5.11337e-11	1.01673e-09	7.08487e-10	CDK1/KNL1/KNTC1/NDC80/TTK/ZWILCH	6
93	lightyellow	lightyellow	GO:1903083	protein localization to condensed chromosome	6/69	19/18800	5.11337e-11	1.01673e-09	7.08487e-10	CDK1/KNL1/KNTC1/NDC80/TTK/ZWILCH	6
94	lightyellow	lightyellow	GO:0034502	protein localization to chromosome	9/69	93/18800	5.30366e-11	1.0306e-09	7.18151e-10	BRCA2/CDK1/ESCO2/H1-5/KNL1/KNTC1/NDC80/TTK/ZWILCH	9
95	lightyellow	lightyellow	GO:0007091	metaphase/anaphase transition of mitotic cell cycle	8/69	62/18800	6.25833e-11	1.18908e-09	8.28588e-10	BUB1/CDC6/KNTC1/MAD2L1/NDC80/TTK/ZWILCH/ZWINT	8
96	lightyellow	lightyellow	GO:1902099	regulation of metaphase/anaphase transition of cell cycle	8/69	63/18800	7.14793e-11	1.32041e-09	9.20099e-10	BUB1/CDC6/KNTC1/MAD2L1/NDC80/TTK/ZWILCH/ZWINT	8
97	lightyellow	lightyellow	GO:0007094	mitotic spindle assembly checkpoint signaling	7/69	38/18800	7.56725e-11	1.32041e-09	9.20099e-10	BUB1/KNTC1/MAD2L1/NDC80/TTK/ZWILCH/ZWINT	7
98	lightyellow	lightyellow	GO:0071173	spindle assembly checkpoint signaling	7/69	38/18800	7.56725e-11	1.32041e-09	9.20099e-10	BUB1/KNTC1/MAD2L1/NDC80/TTK/ZWILCH/ZWINT	7
99	lightyellow	lightyellow	GO:0071174	mitotic spindle checkpoint signaling	7/69	38/18800	7.56725e-11	1.32041e-09	9.20099e-10	BUB1/KNTC1/MAD2L1/NDC80/TTK/ZWILCH/ZWINT	7
100	lightyellow	lightyellow	GO:0051304	chromosome separation	9/69	97/18800	7.79011e-11	1.33211e-09	9.28253e-10	BUB1/CDC6/KNTC1/MAD2L1/NCAPH/NDC80/TTK/ZWILCH/ZWINT	9
101	lightyellow	lightyellow	GO:0140013	meiotic nuclear division	11/69	188/18800	8.21078e-11	1.35761e-09	9.46024e-10	ASPM/BRCA2/BRIP1/BUB1/FANCA/MND1/NCAPH/NDC80/RAD51AP1/SMC2/TTK	11
102	lightyellow	lightyellow	GO:0051783	regulation of nuclear division	10/69	139/18800	8.25682e-11	1.35761e-09	9.46024e-10	BUB1/CHEK1/KNTC1/MAD2L1/NDC80/NUSAP1/RAD51AP1/TTK/ZWILCH/ZWINT	10
103	lightyellow	lightyellow	GO:0031577	spindle checkpoint signaling	7/69	39/18800	9.19596e-11	1.4398e-09	1.0033e-09	BUB1/KNTC1/MAD2L1/NDC80/TTK/ZWILCH/ZWINT	7
104	lightyellow	lightyellow	GO:0010965	regulation of mitotic sister chromatid separation	8/69	65/18800	9.26189e-11	1.4398e-09	1.0033e-09	BUB1/CDC6/KNTC1/MAD2L1/NDC80/TTK/ZWILCH/ZWINT	8
105	lightyellow	lightyellow	GO:0044784	metaphase/anaphase transition of cell cycle	8/69	65/18800	9.26189e-11	1.4398e-09	1.0033e-09	BUB1/CDC6/KNTC1/MAD2L1/NDC80/TTK/ZWILCH/ZWINT	8
106	lightyellow	lightyellow	GO:0045841	negative regulation of mitotic metaphase/anaphase transition	7/69	40/18800	1.11144e-10	1.69694e-09	1.18248e-09	BUB1/KNTC1/MAD2L1/NDC80/TTK/ZWILCH/ZWINT	7
107	lightyellow	lightyellow	GO:0051306	mitotic sister chromatid separation	8/69	68/18800	1.34471e-10	2.01707e-09	1.40555e-09	BUB1/CDC6/KNTC1/MAD2L1/NDC80/TTK/ZWILCH/ZWINT	8
108	lightyellow	lightyellow	GO:1902100	negative regulation of metaphase/anaphase transition of cell cycle	7/69	42/18800	1.59905e-10	2.35722e-09	1.64258e-09	BUB1/KNTC1/MAD2L1/NDC80/TTK/ZWILCH/ZWINT	7
109	lightyellow	lightyellow	GO:0033046	negative regulation of sister chromatid segregation	7/69	43/18800	1.90447e-10	2.66937e-09	1.8601e-09	BUB1/KNTC1/MAD2L1/NDC80/TTK/ZWILCH/ZWINT	7
110	lightyellow	lightyellow	GO:0033048	negative regulation of mitotic sister chromatid segregation	7/69	43/18800	1.90447e-10	2.66937e-09	1.8601e-09	BUB1/KNTC1/MAD2L1/NDC80/TTK/ZWILCH/ZWINT	7
111	lightyellow	lightyellow	GO:2000816	negative regulation of mitotic sister chromatid separation	7/69	43/18800	1.90447e-10	2.66937e-09	1.8601e-09	BUB1/KNTC1/MAD2L1/NDC80/TTK/ZWILCH/ZWINT	7
112	lightyellow	lightyellow	GO:0033045	regulation of sister chromatid segregation	8/69	72/18800	2.15229e-10	2.89241e-09	2.01552e-09	BUB1/CDC6/KNTC1/MAD2L1/NDC80/TTK/ZWILCH/ZWINT	8
113	lightyellow	lightyellow	GO:1905818	regulation of chromosome separation	8/69	72/18800	2.15229e-10	2.89241e-09	2.01552e-09	BUB1/CDC6/KNTC1/MAD2L1/NDC80/TTK/ZWILCH/ZWINT	8
114	lightyellow	lightyellow	GO:0051321	meiotic cell cycle	12/69	266/18800	2.16508e-10	2.89241e-09	2.01552e-09	ASPM/BRCA2/BRIP1/BUB1/FANCA/MND1/NCAPH/NDC80/RAD51AP1/SMC2/TTK/XRCC2	12
115	lightyellow	lightyellow	GO:1903046	meiotic cell cycle process	11/69	207/18800	2.30626e-10	3.03362e-09	2.11392e-09	ASPM/BRCA2/BRIP1/BUB1/FANCA/MND1/NCAPH/NDC80/RAD51AP1/SMC2/TTK	11
116	lightyellow	lightyellow	GO:0007088	regulation of mitotic nuclear division	9/69	111/18800	2.6454e-10	3.35273e-09	2.33629e-09	BUB1/CHEK1/KNTC1/MAD2L1/NDC80/NUSAP1/TTK/ZWILCH/ZWINT	9
117	lightyellow	lightyellow	GO:0051985	negative regulation of chromosome segregation	7/69	45/18800	2.6665e-10	3.35273e-09	2.33629e-09	BUB1/KNTC1/MAD2L1/NDC80/TTK/ZWILCH/ZWINT	7
118	lightyellow	lightyellow	GO:1905819	negative regulation of chromosome separation	7/69	45/18800	2.6665e-10	3.35273e-09	2.33629e-09	BUB1/KNTC1/MAD2L1/NDC80/TTK/ZWILCH/ZWINT	7
119	lightyellow	lightyellow	GO:0033044	regulation of chromosome organization	11/69	212/18800	2.97549e-10	3.68701e-09	2.56922e-09	BUB1/CDC6/KNTC1/MAD2L1/MCM2/NCAPH/NDC80/SMC2/TTK/ZWILCH/ZWINT	11
120	lightyellow	lightyellow	GO:0033047	regulation of mitotic sister chromatid segregation	7/69	46/18800	3.13603e-10	3.83043e-09	2.66916e-09	BUB1/KNTC1/MAD2L1/NDC80/TTK/ZWILCH/ZWINT	7
121	lightyellow	lightyellow	GO:0071459	protein localization to chromosome, centromeric region	6/69	25/18800	3.28056e-10	3.95053e-09	2.75285e-09	CDK1/KNL1/KNTC1/NDC80/TTK/ZWILCH	6
122	lightyellow	lightyellow	GO:2001251	negative regulation of chromosome organization	8/69	89/18800	1.20907e-09	1.43577e-08	1.00049e-08	BUB1/KNTC1/MAD2L1/MCM2/NDC80/TTK/ZWILCH/ZWINT	8
123	lightyellow	lightyellow	GO:0051983	regulation of chromosome segregation	8/69	91/18800	1.44655e-09	1.69424e-08	1.1806e-08	BUB1/CDC6/KNTC1/MAD2L1/NDC80/TTK/ZWILCH/ZWINT	8
124	lightyellow	lightyellow	GO:0065004	protein-DNA complex assembly	10/69	203/18800	3.37265e-09	3.89677e-08	2.71539e-08	ASF1B/CDC45/CENPK/CHAF1A/CHAF1B/H1-5/H3C2/HELLS/KNTC1/MCM2	10
125	lightyellow	lightyellow	GO:0000077	DNA damage checkpoint signaling	8/69	115/18800	9.3924e-09	1.07073e-07	7.46119e-08	BRCA1/BRIP1/CDK1/CHEK1/DONSON/DTL/E2F1/RFWD3	8
126	lightyellow	lightyellow	GO:0042770	signal transduction in response to DNA damage	9/69	174/18800	1.42507e-08	1.6032e-07	1.11716e-07	BRCA1/BRCA2/BRIP1/CDK1/CHEK1/DONSON/DTL/E2F1/RFWD3	9
127	lightyellow	lightyellow	GO:0071824	protein-DNA complex subunit organization	10/69	237/18800	1.48696e-08	1.6511e-07	1.15054e-07	ASF1B/CDC45/CENPK/CHAF1A/CHAF1B/H1-5/H3C2/HELLS/KNTC1/MCM2	10
128	lightyellow	lightyellow	GO:0044818	mitotic G2/M transition checkpoint	6/69	48/18800	2.12764e-08	2.33222e-07	1.62516e-07	BRCA1/CDC6/CDK1/CHEK1/DONSON/DTL	6
129	lightyellow	lightyellow	GO:0045005	DNA-templated DNA replication maintenance of fidelity	6/69	49/18800	2.41756e-08	2.61647e-07	1.82323e-07	BRCA2/DONSON/MMS22L/PCNA/RFWD3/TIMELESS	6
130	lightyellow	lightyellow	GO:0044774	mitotic DNA integrity checkpoint signaling	7/69	85/18800	2.58358e-08	2.7612e-07	1.92409e-07	BRCA1/CDC6/CDK1/CHEK1/DONSON/DTL/RFWD3	7
131	lightyellow	lightyellow	GO:0045787	positive regulation of cell cycle	11/69	329/18800	2.94559e-08	3.10923e-07	2.1666e-07	BRCA2/CDC6/CDK1/CHEK1/DTL/ECT2/MAD2L1/NDC80/NUSAP1/RAD51AP1/RRM1	11
132	lightyellow	lightyellow	GO:0051054	positive regulation of DNA metabolic process	10/69	263/18800	3.98362e-08	4.15365e-07	2.89439e-07	BRCA1/CDK1/GINS1/GINS2/GINS3/PCNA/RAD51AP1/RFC3/RFC4/TIMELESS	10
133	lightyellow	lightyellow	GO:0010389	regulation of G2/M transition of mitotic cell cycle	7/69	97/18800	6.49486e-08	6.69049e-07	4.66213e-07	BRCA1/CDC6/CDK1/CHEK1/DONSON/DTL/RRM1	7
134	lightyellow	lightyellow	GO:0010639	negative regulation of organelle organization	11/69	356/18800	6.57741e-08	6.69486e-07	4.66518e-07	BRCA1/BUB1/CHEK1/CKAP2/KNTC1/MAD2L1/MCM2/NDC80/TTK/ZWILCH/ZWINT	11
135	lightyellow	lightyellow	GO:0044839	cell cycle G2/M phase transition	8/69	155/18800	9.72642e-08	9.78363e-07	6.81753e-07	BRCA1/CDC6/CDK1/CHEK1/DONSON/DTL/NDC80/RRM1	8
136	lightyellow	lightyellow	GO:0010972	negative regulation of G2/M transition of mitotic cell cycle	6/69	62/18800	1.02379e-07	1.01784e-06	7.09262e-07	BRCA1/CDC6/CDK1/CHEK1/DONSON/DTL	6
137	lightyellow	lightyellow	GO:1902750	negative regulation of cell cycle G2/M phase transition	6/69	64/18800	1.24146e-07	1.22006e-06	8.50172e-07	BRCA1/CDC6/CDK1/CHEK1/DONSON/DTL	6
138	lightyellow	lightyellow	GO:1902749	regulation of cell cycle G2/M phase transition	7/69	108/18800	1.36561e-07	1.32681e-06	9.24563e-07	BRCA1/CDC6/CDK1/CHEK1/DONSON/DTL/RRM1	7
139	lightyellow	lightyellow	GO:0007095	mitotic G2 DNA damage checkpoint signaling	5/69	35/18800	1.71285e-07	1.64549e-06	1.14663e-06	BRCA1/CDK1/CHEK1/DONSON/DTL	5
140	lightyellow	lightyellow	GO:2000278	regulation of DNA biosynthetic process	7/69	119/18800	2.65765e-07	2.52476e-06	1.75933e-06	CHEK1/GINS1/GINS2/GINS3/PCNA/RFC3/RFC4	7
141	lightyellow	lightyellow	GO:2000573	positive regulation of DNA biosynthetic process	6/69	73/18800	2.74676e-07	2.58075e-06	1.79834e-06	GINS1/GINS2/GINS3/PCNA/RFC3/RFC4	6
142	lightyellow	lightyellow	GO:0090068	positive regulation of cell cycle process	9/69	247/18800	2.87687e-07	2.67362e-06	1.86305e-06	CDC6/CDK1/DTL/ECT2/MAD2L1/NDC80/NUSAP1/RAD51AP1/RRM1	9
143	lightyellow	lightyellow	GO:0007098	centrosome cycle	7/69	131/18800	5.11419e-07	4.65483e-06	3.24363e-06	BRCA1/BRCA2/CDK1/CHEK1/NDC80/PCLAF/XRCC2	7
144	lightyellow	lightyellow	GO:0044773	mitotic DNA damage checkpoint signaling	6/69	81/18800	5.11759e-07	4.65483e-06	3.24363e-06	BRCA1/CDK1/CHEK1/DONSON/DTL/RFWD3	6
145	lightyellow	lightyellow	GO:0009314	response to radiation	11/69	438/18800	5.23749e-07	4.71374e-06	3.28468e-06	BRCA1/BRCA2/CHEK1/DTL/ECT2/FANCG/PCLAF/PCNA/RAD51AP1/RFWD3/XRCC2	11
146	lightyellow	lightyellow	GO:0000086	G2/M transition of mitotic cell cycle	7/69	140/18800	8.01862e-07	7.14158e-06	4.97647e-06	BRCA1/CDC6/CDK1/CHEK1/DONSON/DTL/RRM1	7
147	lightyellow	lightyellow	GO:0030261	chromosome condensation	5/69	49/18800	9.66936e-07	8.52299e-06	5.93907e-06	CDK1/H1-5/NCAPH/NUSAP1/SMC2	5
148	lightyellow	lightyellow	GO:0031023	microtubule organizing center organization	7/69	145/18800	1.01583e-06	8.86257e-06	6.1757e-06	BRCA1/BRCA2/CDK1/CHEK1/NDC80/PCLAF/XRCC2	7
149	lightyellow	lightyellow	GO:0051383	kinetochore organization	4/69	23/18800	1.39581e-06	1.20547e-05	8.40011e-06	CENPK/KNTC1/NDC80/SMC2	4
150	lightyellow	lightyellow	GO:0006335	DNA replication-dependent chromatin assembly	4/69	32/18800	5.52902e-06	4.63462e-05	3.22954e-05	ASF1B/CHAF1A/CHAF1B/H3C2	4
151	lightyellow	lightyellow	GO:0008156	negative regulation of DNA replication	4/69	32/18800	5.52902e-06	4.63462e-05	3.22954e-05	BRCA2/CDC6/DONSON/TIMELESS	4
152	lightyellow	lightyellow	GO:0034723	DNA replication-dependent chromatin organization	4/69	32/18800	5.52902e-06	4.63462e-05	3.22954e-05	ASF1B/CHAF1A/CHAF1B/H3C2	4
153	lightyellow	lightyellow	GO:0006334	nucleosome assembly	6/69	126/18800	6.82447e-06	5.66498e-05	3.94752e-05	ASF1B/CHAF1A/CHAF1B/H1-5/H3C2/MCM2	6
154	lightyellow	lightyellow	GO:0006301	postreplication repair	4/69	34/18800	7.09121e-06	5.82979e-05	4.06237e-05	BRCA1/DTL/PCLAF/PCNA	4
155	lightyellow	lightyellow	GO:0000731	DNA synthesis involved in DNA repair	4/69	37/18800	1.00153e-05	8.12382e-05	5.66092e-05	DTL/PCLAF/PCNA/RFC3	4
156	lightyellow	lightyellow	GO:0031497	chromatin assembly	7/69	205/18800	1.00716e-05	8.12382e-05	5.66092e-05	ASF1B/CHAF1A/CHAF1B/H1-5/H3C2/HELLS/MCM2	7
157	lightyellow	lightyellow	GO:0010212	response to ionizing radiation	6/69	142/18800	1.35399e-05	0.000108192	7.53916e-05	BRCA1/BRCA2/ECT2/RAD51AP1/RFWD3/XRCC2	6
158	lightyellow	lightyellow	GO:0031297	replication fork processing	4/69	41/18800	1.51882e-05	0.00012024	8.37867e-05	BRCA2/MMS22L/PCNA/RFWD3	4
159	lightyellow	lightyellow	GO:0022412	cellular process involved in reproduction in multicellular organism	9/69	406/18800	1.68606e-05	0.000132255	9.21595e-05	ASPM/BRCA2/BRIP1/FANCA/FANCG/KNL1/NCAPH/NDC80/TTK	9
160	lightyellow	lightyellow	GO:0051053	negative regulation of DNA metabolic process	6/69	148/18800	1.71349e-05	0.000133185	9.28073e-05	BRCA2/CDC6/CHEK1/DONSON/H1-5/TIMELESS	6
161	lightyellow	lightyellow	GO:2000104	negative regulation of DNA-templated DNA replication	3/69	15/18800	2.08597e-05	0.000160676	0.000111964	BRCA2/DONSON/TIMELESS	3
162	lightyellow	lightyellow	GO:0034728	nucleosome organization	6/69	159/18800	2.571e-05	0.000196268	0.000136766	ASF1B/CHAF1A/CHAF1B/H1-5/H3C2/MCM2	6
163	lightyellow	lightyellow	GO:0045132	meiotic chromosome segregation	5/69	96/18800	2.71287e-05	0.000205266	0.000143035	BRIP1/BUB1/NCAPH/SMC2/TTK	5
164	lightyellow	lightyellow	GO:0000076	DNA replication checkpoint signaling	3/69	17/18800	3.10112e-05	0.000232584	0.000162072	CDC45/CDC6/TIMELESS	3
165	lightyellow	lightyellow	GO:0000910	cytokinesis	6/69	174/18800	4.26514e-05	0.000317104	0.000220967	ANLN/BRCA2/CDC6/CKAP2/ECT2/NUSAP1	6
166	lightyellow	lightyellow	GO:0007076	mitotic chromosome condensation	3/69	19/18800	4.3959e-05	0.000324008	0.000225779	NCAPH/NUSAP1/SMC2	3
167	lightyellow	lightyellow	GO:0051653	spindle localization	4/69	55/18800	4.92106e-05	0.000359616	0.000250591	ASPM/MAD2L1/NDC80/NUSAP1	4
168	lightyellow	lightyellow	GO:0006338	chromatin remodeling	7/69	266/18800	5.35608e-05	0.000388089	0.000270432	ASF1B/CHAF1A/CHAF1B/H1-5/H3C2/HELLS/MCM2	7
169	lightyellow	lightyellow	GO:0001832	blastocyst growth	3/69	21/18800	6.00192e-05	0.000431231	0.000300494	BRCA2/CHEK1/GINS1	3
170	lightyellow	lightyellow	GO:0071478	cellular response to radiation	6/69	187/18800	6.37013e-05	0.000453872	0.000316271	BRCA1/BRCA2/CHEK1/ECT2/PCNA/RAD51AP1	6
171	lightyellow	lightyellow	GO:0019985	translesion synthesis	3/69	24/18800	9.06197e-05	0.000640329	0.000446201	DTL/PCLAF/PCNA	3
172	lightyellow	lightyellow	GO:0045931	positive regulation of mitotic cell cycle	5/69	128/18800	0.000107257	0.000751676	0.00052379	BRCA2/CDC6/CDK1/DTL/RRM1	5
173	lightyellow	lightyellow	GO:0007127	meiosis I	5/69	130/18800	0.00011539	0.000802104	0.00055893	BRCA2/BRIP1/MND1/NDC80/RAD51AP1	5
174	lightyellow	lightyellow	GO:0000281	mitotic cytokinesis	4/69	71/18800	0.000134144	0.000924943	0.000644528	ANLN/CKAP2/ECT2/NUSAP1	4
175	lightyellow	lightyellow	GO:0070192	chromosome organization involved in meiotic cell cycle	4/69	72/18800	0.000141644	0.000968019	0.000674544	BRIP1/BUB1/NCAPH/SMC2	4
176	lightyellow	lightyellow	GO:0061982	meiosis I cell cycle process	5/69	136/18800	0.000142655	0.000968019	0.000674544	BRCA2/BRIP1/MND1/NDC80/RAD51AP1	5
177	lightyellow	lightyellow	GO:0010971	positive regulation of G2/M transition of mitotic cell cycle	3/69	28/18800	0.000145141	0.000977128	0.000680892	CDK1/DTL/RRM1	3
178	lightyellow	lightyellow	GO:0071479	cellular response to ionizing radiation	4/69	75/18800	0.000165965	0.00110859	0.000772501	BRCA1/BRCA2/ECT2/RAD51AP1	4
179	lightyellow	lightyellow	GO:0040029	regulation of gene expression, epigenetic	5/69	141/18800	0.000168931	0.00111966	0.000780211	BRCA1/CHEK1/H3C2/HELLS/RFWD3	5
180	lightyellow	lightyellow	GO:0034508	centromere complex assembly	3/69	31/18800	0.000197584	0.00128739	0.000897093	CENPK/HELLS/KNTC1	3
181	lightyellow	lightyellow	GO:1902751	positive regulation of cell cycle G2/M phase transition	3/69	31/18800	0.000197584	0.00128739	0.000897093	CDK1/DTL/RRM1	3
182	lightyellow	lightyellow	GO:0009411	response to UV	5/69	146/18800	0.000198755	0.00128739	0.000897093	BRCA2/CHEK1/DTL/PCLAF/PCNA	5
183	lightyellow	lightyellow	GO:1902850	microtubule cytoskeleton organization involved in mitosis	5/69	151/18800	0.000232439	0.00149425	0.00104124	MAD2L1/MYBL2/NDC80/NUSAP1/TTK	5
184	lightyellow	lightyellow	GO:0006298	mismatch repair	3/69	33/18800	0.000238569	0.00150673	0.00104994	LIG1/PCNA/RNASEH2A	3
185	lightyellow	lightyellow	GO:0007143	female meiotic nuclear division	3/69	33/18800	0.000238569	0.00150673	0.00104994	NCAPH/NDC80/TTK	3
186	lightyellow	lightyellow	GO:0006282	regulation of DNA repair	5/69	152/18800	0.000239667	0.00150673	0.00104994	BRCA1/CHEK1/PCNA/RAD51AP1/TIMELESS	5
187	lightyellow	lightyellow	GO:1901976	regulation of cell cycle checkpoint	3/69	34/18800	0.000260971	0.00162868	0.00113492	MAD2L1/NDC80/RFWD3	3
188	lightyellow	lightyellow	GO:2001020	regulation of response to DNA damage stimulus	6/69	246/18800	0.000284293	0.0017509	0.00122008	BRCA1/CHEK1/PCNA/RAD51AP1/RFWD3/TIMELESS	6
189	lightyellow	lightyellow	GO:0040001	establishment of mitotic spindle localization	3/69	35/18800	0.000284688	0.0017509	0.00122008	MAD2L1/NDC80/NUSAP1	3
190	lightyellow	lightyellow	GO:0007292	female gamete generation	5/69	158/18800	0.000286697	0.0017509	0.00122008	ASPM/BRCA2/NCAPH/NDC80/TTK	5
191	lightyellow	lightyellow	GO:0008608	attachment of spindle microtubules to kinetochore	3/69	37/18800	0.000336202	0.00203867	0.00142061	ECT2/KNL1/NDC80	3
192	lightyellow	lightyellow	GO:0045739	positive regulation of DNA repair	4/69	94/18800	0.000395171	0.00237938	0.00165802	BRCA1/PCNA/RAD51AP1/TIMELESS	4
193	lightyellow	lightyellow	GO:0140694	non-membrane-bounded organelle assembly	7/69	379/18800	0.000471867	0.0028213	0.00196597	ANLN/ASPM/BRCA1/CENPK/KNTC1/MYBL2/NDC80	7
194	lightyellow	lightyellow	GO:0061640	cytoskeleton-dependent cytokinesis	4/69	100/18800	0.000499816	0.00294719	0.00205369	ANLN/CKAP2/ECT2/NUSAP1	4
195	lightyellow	lightyellow	GO:1901992	positive regulation of mitotic cell cycle phase transition	4/69	100/18800	0.000499816	0.00294719	0.00205369	CDC6/CDK1/DTL/RRM1	4
196	lightyellow	lightyellow	GO:0001824	blastocyst development	4/69	113/18800	0.000791898	0.00463748	0.00323154	ASF1B/BRCA2/CHEK1/GINS1	4
197	lightyellow	lightyellow	GO:0051293	establishment of spindle localization	3/69	50/18800	0.000819652	0.00473515	0.00329959	MAD2L1/NDC80/NUSAP1	3
198	lightyellow	lightyellow	GO:0061647	histone H3-K9 modification	3/69	50/18800	0.000819652	0.00473515	0.00329959	BRCA1/CHEK1/H1-5	3
199	lightyellow	lightyellow	GO:0051445	regulation of meiotic cell cycle	3/69	51/18800	0.000868601	0.00498425	0.00347318	ASPM/RAD51AP1/TTK	3
200	lightyellow	lightyellow	GO:1901989	positive regulation of cell cycle phase transition	4/69	123/18800	0.00108633	0.00619208	0.00431483	CDC6/CDK1/DTL/RRM1	4
201	lightyellow	lightyellow	GO:0071214	cellular response to abiotic stimulus	6/69	323/18800	0.00118598	0.00667009	0.00464792	BRCA1/BRCA2/CHEK1/ECT2/PCNA/RAD51AP1	6
202	lightyellow	lightyellow	GO:0104004	cellular response to environmental stimulus	6/69	323/18800	0.00118598	0.00667009	0.00464792	BRCA1/BRCA2/CHEK1/ECT2/PCNA/RAD51AP1	6
203	lightyellow	lightyellow	GO:0007131	reciprocal meiotic recombination	3/69	57/18800	0.0012014	0.00667009	0.00464792	BRIP1/MND1/RAD51AP1	3
204	lightyellow	lightyellow	GO:0140527	reciprocal homologous recombination	3/69	57/18800	0.0012014	0.00667009	0.00464792	BRIP1/MND1/RAD51AP1	3
205	lightyellow	lightyellow	GO:2001022	positive regulation of response to DNA damage stimulus	4/69	129/18800	0.00129584	0.00714804	0.00498097	BRCA1/PCNA/RAD51AP1/TIMELESS	4
206	lightyellow	lightyellow	GO:0035825	homologous recombination	3/69	59/18800	0.00132783	0.00727753	0.0050712	BRIP1/MND1/RAD51AP1	3
207	lightyellow	lightyellow	GO:0000212	meiotic spindle organization	2/69	15/18800	0.00135159	0.00731397	0.00509659	ASPM/NDC80	2
208	lightyellow	lightyellow	GO:0070316	regulation of G0 to G1 transition	2/69	15/18800	0.00135159	0.00731397	0.00509659	CHEK1/RRM1	2
209	lightyellow	lightyellow	GO:0000018	regulation of DNA recombination	4/69	131/18800	0.00137154	0.00737529	0.00513932	CHEK1/H1-5/RAD51AP1/TIMELESS	4
210	lightyellow	lightyellow	GO:0000082	G1/S transition of mitotic cell cycle	5/69	225/18800	0.00141686	0.00757134	0.00527594	CDC6/CDKN3/E2F1/RFWD3/RRM1	5
211	lightyellow	lightyellow	GO:0008406	gonad development	5/69	226/18800	0.00144484	0.00767292	0.00534672	ASPM/BRCA2/BRIP1/FANCA/FANCG	5
212	lightyellow	lightyellow	GO:0009263	deoxyribonucleotide biosynthetic process	2/69	16/18800	0.00154101	0.00803395	0.00559829	RRM1/TYMS	2
213	lightyellow	lightyellow	GO:0009265	2'-deoxyribonucleotide biosynthetic process	2/69	16/18800	0.00154101	0.00803395	0.00559829	RRM1/TYMS	2
214	lightyellow	lightyellow	GO:0046385	deoxyribose phosphate biosynthetic process	2/69	16/18800	0.00154101	0.00803395	0.00559829	RRM1/TYMS	2
215	lightyellow	lightyellow	GO:0045137	development of primary sexual characteristics	5/69	231/18800	0.00159092	0.00824386	0.00574456	ASPM/BRCA2/BRIP1/FANCA/FANCG	5
216	lightyellow	lightyellow	GO:0090231	regulation of spindle checkpoint	2/69	17/18800	0.00174235	0.00886731	0.006179	MAD2L1/NDC80	2
217	lightyellow	lightyellow	GO:0090266	regulation of mitotic cell cycle spindle assembly checkpoint	2/69	17/18800	0.00174235	0.00886731	0.006179	MAD2L1/NDC80	2
218	lightyellow	lightyellow	GO:1903504	regulation of mitotic spindle checkpoint	2/69	17/18800	0.00174235	0.00886731	0.006179	MAD2L1/NDC80	2
219	lightyellow	lightyellow	GO:0031100	animal organ regeneration	3/69	65/18800	0.00175633	0.00888556	0.00619172	CDK1/PCNA/TYMS	3
220	lightyellow	lightyellow	GO:0007096	regulation of exit from mitosis	2/69	18/18800	0.0019555	0.00972066	0.00677365	ANLN/KNTC1	2
221	lightyellow	lightyellow	GO:0045023	G0 to G1 transition	2/69	18/18800	0.0019555	0.00972066	0.00677365	CHEK1/RRM1	2
222	lightyellow	lightyellow	GO:0051382	kinetochore assembly	2/69	18/18800	0.0019555	0.00972066	0.00677365	CENPK/KNTC1	2
223	lightyellow	lightyellow	GO:0010569	regulation of double-strand break repair via homologous recombination	3/69	70/18800	0.00217246	0.0107367	0.00748168	CHEK1/RAD51AP1/TIMELESS	3
224	lightyellow	lightyellow	GO:0043966	histone H3 acetylation	3/69	72/18800	0.0023546	0.01157	0.00806232	BRCA1/BRCA2/CHEK1	3
225	lightyellow	lightyellow	GO:0044843	cell cycle G1/S phase transition	5/69	255/18800	0.00244776	0.011959	0.00833341	CDC6/CDKN3/E2F1/RFWD3/RRM1	5
226	lightyellow	lightyellow	GO:0051298	centrosome duplication	3/69	74/18800	0.00254593	0.012368	0.00861839	BRCA1/BRCA2/NDC80	3
227	lightyellow	lightyellow	GO:2000045	regulation of G1/S transition of mitotic cell cycle	4/69	160/18800	0.0028429	0.0137327	0.00956932	CDC6/E2F1/RFWD3/RRM1	4
228	lightyellow	lightyellow	GO:0006513	protein monoubiquitination	3/69	78/18800	0.00295681	0.0142026	0.00989683	DTL/FANCA/FANCG	3
229	lightyellow	lightyellow	GO:0009162	deoxyribonucleoside monophosphate metabolic process	2/69	24/18800	0.00347782	0.0166119	0.0115757	TK1/TYMS	2
230	lightyellow	lightyellow	GO:0007548	sex differentiation	5/69	281/18800	0.0037109	0.0176268	0.0122829	ASPM/BRCA2/BRIP1/FANCA/FANCG	5
231	lightyellow	lightyellow	GO:0051307	meiotic chromosome separation	2/69	25/18800	0.0037713	0.0177168	0.0123456	NCAPH/TTK	2
232	lightyellow	lightyellow	GO:0051570	regulation of histone H3-K9 methylation	2/69	25/18800	0.0037713	0.0177168	0.0123456	BRCA1/H1-5	2
233	lightyellow	lightyellow	GO:0070199	establishment of protein localization to chromosome	2/69	26/18800	0.00407593	0.0189398	0.0131978	BRCA2/H1-5	2
234	lightyellow	lightyellow	GO:1904385	cellular response to angiotensin	2/69	26/18800	0.00407593	0.0189398	0.0131978	BRIP1/CDC6	2
235	lightyellow	lightyellow	GO:0070301	cellular response to hydrogen peroxide	3/69	90/18800	0.00442539	0.0204525	0.0142519	CDK1/ECT2/PCNA	3
236	lightyellow	lightyellow	GO:0032465	regulation of cytokinesis	3/69	91/18800	0.00456435	0.0209813	0.0146204	BRCA2/CDC6/ECT2	3
237	lightyellow	lightyellow	GO:0048511	rhythmic process	5/69	297/18800	0.00468897	0.0214389	0.0149392	CDK1/DTL/PCNA/TIMELESS/TYMS	5
238	lightyellow	lightyellow	GO:0007281	germ cell development	5/69	299/18800	0.00482297	0.0219342	0.0152844	ASPM/BRCA2/BRIP1/FANCG/KNL1	5
239	lightyellow	lightyellow	GO:0051302	regulation of cell division	4/69	186/18800	0.00486158	0.0219928	0.0153253	ASPM/BRCA2/CDC6/ECT2	4
240	lightyellow	lightyellow	GO:0007051	spindle organization	4/69	188/18800	0.0050482	0.0225141	0.0156885	ASPM/MYBL2/NDC80/TTK	4
241	lightyellow	lightyellow	GO:1902806	regulation of cell cycle G1/S phase transition	4/69	188/18800	0.0050482	0.0225141	0.0156885	CDC6/E2F1/RFWD3/RRM1	4
242	lightyellow	lightyellow	GO:0097421	liver regeneration	2/69	29/18800	0.0050558	0.0225141	0.0156885	PCNA/TYMS	2
243	lightyellow	lightyellow	GO:0000132	establishment of mitotic spindle orientation	2/69	30/18800	0.00540415	0.0236951	0.0165115	MAD2L1/NDC80	2
244	lightyellow	lightyellow	GO:0010458	exit from mitosis	2/69	30/18800	0.00540415	0.0236951	0.0165115	ANLN/KNTC1	2
245	lightyellow	lightyellow	GO:1990776	response to angiotensin	2/69	30/18800	0.00540415	0.0236951	0.0165115	BRIP1/CDC6	2
246	lightyellow	lightyellow	GO:0009416	response to light stimulus	5/69	310/18800	0.00560916	0.0244685	0.0170504	BRCA2/CHEK1/DTL/PCLAF/PCNA	5
247	lightyellow	lightyellow	GO:0008630	intrinsic apoptotic signaling pathway in response to DNA damage	3/69	101/18800	0.0061004	0.0260879	0.0181788	BRCA1/BRCA2/E2F1	3
248	lightyellow	lightyellow	GO:0010165	response to X-ray	2/69	32/18800	0.00613294	0.0260879	0.0181788	BRCA2/XRCC2	2
249	lightyellow	lightyellow	GO:0036297	interstrand cross-link repair	2/69	32/18800	0.00613294	0.0260879	0.0181788	RAD51AP1/RFWD3	2
250	lightyellow	lightyellow	GO:0051642	centrosome localization	2/69	32/18800	0.00613294	0.0260879	0.0181788	ASPM/MAD2L1	2
251	lightyellow	lightyellow	GO:0071168	protein localization to chromatin	2/69	32/18800	0.00613294	0.0260879	0.0181788	ESCO2/H1-5	2
252	lightyellow	lightyellow	GO:0061842	microtubule organizing center localization	2/69	33/18800	0.00651322	0.0275683	0.0192104	ASPM/MAD2L1	2
253	lightyellow	lightyellow	GO:0008585	female gonad development	3/69	105/18800	0.00679117	0.0286032	0.0199316	BRCA2/FANCA/FANCG	3
254	lightyellow	lightyellow	GO:0046545	development of primary female sexual characteristics	3/69	109/18800	0.0075267	0.0315457	0.021982	BRCA2/FANCA/FANCG	3
255	lightyellow	lightyellow	GO:0051294	establishment of spindle orientation	2/69	36/18800	0.00771665	0.032032	0.0223209	MAD2L1/NDC80	2
256	lightyellow	lightyellow	GO:2000779	regulation of double-strand break repair	3/69	110/18800	0.00771766	0.032032	0.0223209	CHEK1/RAD51AP1/TIMELESS	3
257	lightyellow	lightyellow	GO:1905168	positive regulation of double-strand break repair via homologous recombination	2/69	37/18800	0.00813839	0.0336151	0.023424	RAD51AP1/TIMELESS	2
258	lightyellow	lightyellow	GO:0006473	protein acetylation	4/69	216/18800	0.00818439	0.0336426	0.0234431	BRCA1/BRCA2/CHEK1/ESCO2	4
259	lightyellow	lightyellow	GO:0018107	peptidyl-threonine phosphorylation	3/69	115/18800	0.00871537	0.0356538	0.0248446	CDK1/CHEK1/TTK	3
260	lightyellow	lightyellow	GO:0032506	cytokinetic process	2/69	39/18800	0.0090123	0.0363468	0.0253275	ANLN/ECT2	2
261	lightyellow	lightyellow	GO:0042307	positive regulation of protein import into nucleus	2/69	39/18800	0.0090123	0.0363468	0.0253275	CDK1/ECT2	2
262	lightyellow	lightyellow	GO:0051567	histone H3-K9 methylation	2/69	39/18800	0.0090123	0.0363468	0.0253275	BRCA1/H1-5	2
263	lightyellow	lightyellow	GO:0030866	cortical actin cytoskeleton organization	2/69	40/18800	0.0094643	0.037813	0.0263492	ANLN/ECT2	2
264	lightyellow	lightyellow	GO:0045740	positive regulation of DNA replication	2/69	40/18800	0.0094643	0.037813	0.0263492	CDK1/PCNA	2
265	lightyellow	lightyellow	GO:0051225	spindle assembly	3/69	121/18800	0.0100083	0.0398003	0.027734	ASPM/MYBL2/NDC80	3
266	lightyellow	lightyellow	GO:0032467	positive regulation of cytokinesis	2/69	42/18800	0.010398	0.0409693	0.0285486	CDC6/ECT2	2
267	lightyellow	lightyellow	GO:1904591	positive regulation of protein import	2/69	42/18800	0.010398	0.0409693	0.0285486	CDK1/ECT2	2
268	lightyellow	lightyellow	GO:0007052	mitotic spindle organization	3/69	124/18800	0.0106943	0.0415621	0.0289617	MYBL2/NDC80/TTK	3
269	lightyellow	lightyellow	GO:0018210	peptidyl-threonine modification	3/69	124/18800	0.0106943	0.0415621	0.0289617	CDK1/CHEK1/TTK	3
270	lightyellow	lightyellow	GO:0046660	female sex differentiation	3/69	124/18800	0.0106943	0.0415621	0.0289617	BRCA2/FANCA/FANCG	3
271	lightyellow	lightyellow	GO:0006284	base-excision repair	2/69	43/18800	0.0108796	0.0419013	0.029198	LIG1/PCNA	2
272	lightyellow	lightyellow	GO:0009394	2'-deoxyribonucleotide metabolic process	2/69	43/18800	0.0108796	0.0419013	0.029198	RRM1/TYMS	2
273	lightyellow	lightyellow	GO:0009124	nucleoside monophosphate biosynthetic process	2/69	44/18800	0.0113709	0.0434024	0.0302441	TK1/TYMS	2
274	lightyellow	lightyellow	GO:0009262	deoxyribonucleotide metabolic process	2/69	44/18800	0.0113709	0.0434024	0.0302441	RRM1/TYMS	2
275	lightyellow	lightyellow	GO:0042542	response to hydrogen peroxide	3/69	128/18800	0.0116507	0.0442725	0.0308504	CDK1/ECT2/PCNA	3
276	lightyellow	lightyellow	GO:0016572	histone phosphorylation	2/69	45/18800	0.0118718	0.0447155	0.0311591	CDK1/CHEK1	2
277	lightyellow	lightyellow	GO:0019692	deoxyribose phosphate metabolic process	2/69	45/18800	0.0118718	0.0447155	0.0311591	RRM1/TYMS	2
278	purple	purple	GO:0071560	cellular response to transforming growth factor beta stimulus	22/282	252/18800	3.53993e-11	8.7185e-08	7.38911e-08	ASPN/CAV2/COL1A1/COL1A2/COL3A1/COL4A2/DKK3/EMILIN1/FBN1/FGFR2/FUT8/LTBP1/LTBP2/MEF2C/NPNT/PDE3A/PDGFA/SMAD9/SPRED1/SPRY1/TGFBR2/ZEB2	22
279	purple	purple	GO:0071559	response to transforming growth factor beta	22/282	258/18800	5.60675e-11	8.7185e-08	7.38911e-08	ASPN/CAV2/COL1A1/COL1A2/COL3A1/COL4A2/DKK3/EMILIN1/FBN1/FGFR2/FUT8/LTBP1/LTBP2/MEF2C/NPNT/PDE3A/PDGFA/SMAD9/SPRED1/SPRY1/TGFBR2/ZEB2	22
280	purple	purple	GO:0030199	collagen fibril organization	10/282	62/18800	2.65882e-08	2.75631e-05	2.33603e-05	ADAMTS12/ADAMTS2/COL12A1/COL1A1/COL1A2/COL3A1/COL5A1/COL5A2/EMILIN1/LOXL4	10
281	purple	purple	GO:0007179	transforming growth factor beta receptor signaling pathway	16/282	200/18800	6.13987e-08	4.77375e-05	4.04585e-05	ASPN/CAV2/COL1A2/COL3A1/DKK3/EMILIN1/FBN1/FUT8/LTBP1/LTBP2/NPNT/SMAD9/SPRED1/SPRY1/TGFBR2/ZEB2	16
282	purple	purple	GO:0030198	extracellular matrix organization	19/282	307/18800	2.11827e-07	0.000109353	9.26789e-05	ABI3BP/ADAMTS12/ADAMTS2/CAV2/COL12A1/COL1A1/COL1A2/COL3A1/COL4A1/COL4A2/COL5A1/COL5A2/EMILIN1/FAP/LAMB1/LAMC1/LOXL4/NPNT/SPINT2	19
283	purple	purple	GO:0043062	extracellular structure organization	19/282	308/18800	2.22742e-07	0.000109353	9.26789e-05	ABI3BP/ADAMTS12/ADAMTS2/CAV2/COL12A1/COL1A1/COL1A2/COL3A1/COL4A1/COL4A2/COL5A1/COL5A2/EMILIN1/FAP/LAMB1/LAMC1/LOXL4/NPNT/SPINT2	19
284	purple	purple	GO:0045229	external encapsulating structure organization	19/282	310/18800	2.46132e-07	0.000109353	9.26789e-05	ABI3BP/ADAMTS12/ADAMTS2/CAV2/COL12A1/COL1A1/COL1A2/COL3A1/COL4A1/COL4A2/COL5A1/COL5A2/EMILIN1/FAP/LAMB1/LAMC1/LOXL4/NPNT/SPINT2	19
285	purple	purple	GO:0007229	integrin-mediated signaling pathway	11/282	107/18800	6.16721e-07	0.00023975	0.000203193	CD40LG/COL3A1/FLNA/FUT8/ITGA4/ITGA9/ITGBL1/PRKD1/PTN/THY1/VAV3	11
286	purple	purple	GO:0007178	transmembrane receptor protein serine/threonine kinase signaling pathway	20/282	368/18800	7.9859e-07	0.000275957	0.000233879	ASPN/CAV2/COL1A2/COL3A1/CRIM1/DKK3/EMILIN1/FBN1/FSTL3/FUT8/LTBP1/LTBP2/NEO1/NPNT/ROR2/SMAD9/SPRED1/SPRY1/TGFBR2/ZEB2	20
287	purple	purple	GO:0003148	outflow tract septum morphogenesis	6/282	25/18800	1.50503e-06	0.000468063	0.000396693	FGFR2/NRP2/ROBO1/TBX2/TGFBR2/ZFPM2	6
288	purple	purple	GO:0007265	Ras protein signal transduction	18/282	347/18800	5.49342e-06	0.00155314	0.00131632	ARHGAP44/ARHGEF10/COL1A2/COL3A1/CYTH2/CYTH3/KCTD10/KITLG/MRAS/P2RY10/PLCE1/PRKD1/RABGEF1/RAP2B/RHOH/RHOJ/ROBO1/SPRY1	18
289	purple	purple	GO:0031589	cell-substrate adhesion	18/282	364/18800	1.05667e-05	0.00273853	0.00232096	ABI3BP/ADAMTS12/ANGPT1/BCL2/COL1A1/COL3A1/DAPK3/EMILIN1/FER/FLNA/ITGA4/ITGA9/ITGBL1/LAMB1/LAMC1/LAMC3/NPNT/THY1	18
290	purple	purple	GO:0060485	mesenchyme development	16/282	301/18800	1.35678e-05	0.00298044	0.00252599	BCL2/COL1A1/EDNRB/FGFR2/FLNA/KITLG/MEF2C/NRP2/PKD2/ROBO1/SEMA3D/SPRED1/SPRY1/TBX2/TGFBR2/ZFPM2	16
291	purple	purple	GO:1903706	regulation of hemopoiesis	18/282	371/18800	1.36655e-05	0.00298044	0.00252599	CAMK4/CCL19/ETS1/FBN1/FSTL3/GPR171/HMGB2/IL15/IL18/IL34/KITLG/MEF2C/MTURN/PTN/RARG/RHOH/ROR2/TGFBR2	18
292	purple	purple	GO:0045785	positive regulation of cell adhesion	20/282	446/18800	1.43751e-05	0.00298044	0.00252599	ABI3BP/ANGPT1/CCL19/CD40LG/CXCL12/CYTH3/EMILIN1/ETS1/FLNA/FSTL3/IL15/IL18/ITGA4/MYO10/NPNT/RHOH/SELP/TGFBR2/THY1/VAV3	20
293	purple	purple	GO:0050900	leukocyte migration	18/282	384/18800	2.16468e-05	0.0042076	0.00356603	CCL19/CXCL12/EDNRB/EMILIN1/FER/IL34/ITGA4/ITGA9/KITLG/LGALS3/PTN/RABGEF1/RHOH/ROR2/S100A14/SELP/THY1/VAV3	18
294	purple	purple	GO:0046578	regulation of Ras protein signal transduction	12/282	187/18800	2.6634e-05	0.00427338	0.00362178	ARHGAP44/ARHGEF10/COL3A1/CYTH2/CYTH3/KCTD10/KITLG/P2RY10/PLCE1/RABGEF1/ROBO1/SPRY1	12
295	purple	purple	GO:0002685	regulation of leukocyte migration	13/282	218/18800	2.67988e-05	0.00427338	0.00362178	CCL19/CXCL12/EMILIN1/IL34/ITGA4/KITLG/LGALS3/PTN/RABGEF1/RHOH/S100A14/SELP/THY1	13
296	purple	purple	GO:0017015	regulation of transforming growth factor beta receptor signaling pathway	10/282	130/18800	2.69152e-05	0.00427338	0.00362178	ASPN/CAV2/DKK3/EMILIN1/FBN1/LTBP1/NPNT/SPRED1/SPRY1/ZEB2	10
297	purple	purple	GO:0030099	myeloid cell differentiation	18/282	391/18800	2.74816e-05	0.00427338	0.00362178	CAMK4/CCL19/ETS1/FBN1/FLVCR1/FSTL3/GAB3/GPR171/HMGB2/IL15/IL34/KITLG/MEF2C/MTURN/RARG/ROR2/TGFBR2/UBD	18
298	purple	purple	GO:1903844	regulation of cellular response to transforming growth factor beta stimulus	10/282	133/18800	3.27754e-05	0.00485388	0.00411377	ASPN/CAV2/DKK3/EMILIN1/FBN1/LTBP1/NPNT/SPRED1/SPRY1/ZEB2	10
299	purple	purple	GO:0030318	melanocyte differentiation	5/282	26/18800	3.72351e-05	0.00526368	0.00446108	BCL2/EDNRB/KITLG/MEF2C/ZEB2	5
300	purple	purple	GO:0051056	regulation of small GTPase mediated signal transduction	15/282	299/18800	4.90996e-05	0.00663912	0.0056268	ARHGAP18/ARHGAP44/ARHGEF10/COL3A1/CYTH2/CYTH3/KCTD10/KITLG/P2RY10/PLCE1/PREX2/RABGEF1/ROBO1/SPRY1/VAV3	15
301	purple	purple	GO:0002687	positive regulation of leukocyte migration	10/282	141/18800	5.40009e-05	0.00677447	0.00574151	CCL19/CXCL12/IL34/ITGA4/KITLG/LGALS3/PTN/S100A14/SELP/THY1	10
302	purple	purple	GO:0090092	regulation of transmembrane receptor protein serine/threonine kinase signaling pathway	14/282	267/18800	5.44572e-05	0.00677447	0.00574151	ASPN/CAV2/CRIM1/DKK3/EMILIN1/FBN1/FSTL3/LTBP1/NEO1/NPNT/SPRED1/SPRY1/TGFBR2/ZEB2	14
303	purple	purple	GO:0035987	endodermal cell differentiation	6/282	46/18800	6.11169e-05	0.00731052	0.00619582	COL12A1/COL4A2/COL5A1/COL5A2/ITGA4/LAMB1	6
304	purple	purple	GO:0001503	ossification	18/282	420/18800	6.9437e-05	0.00799811	0.00677856	ADAMTS12/ASPN/BCL2/COL1A1/COL1A2/COL5A2/CRIM1/FGFR2/FSTL3/MEF2C/MRC2/NPNT/PKDCC/PRKD1/PTN/ROR2/SLC26A2/XYLT1	18
305	purple	purple	GO:0045637	regulation of myeloid cell differentiation	12/282	208/18800	7.50697e-05	0.00822608	0.00697178	CAMK4/ETS1/FBN1/FSTL3/GPR171/HMGB2/IL34/KITLG/MEF2C/MTURN/RARG/ROR2	12
306	purple	purple	GO:0048015	phosphatidylinositol-mediated signaling	11/282	177/18800	7.69601e-05	0.00822608	0.00697178	ANGPT1/EZR/IL18/INPP5F/NPR3/PDGFA/PIK3IP1/PLCE1/PREX2/ROR2/SELP	11
307	purple	purple	GO:0072001	renal system development	15/282	312/18800	7.93513e-05	0.00822608	0.00697178	ANGPT1/BCL2/COL4A1/DYNC2H1/EDNRB/FBN1/FGFR2/GCNT4/MEF2C/NPNT/PCSK5/PDGFA/PKD2/PLCE1/SPRY1	15
308	purple	purple	GO:0090287	regulation of cellular response to growth factor stimulus	15/282	314/18800	8.52223e-05	0.00854972	0.00724607	ADAMTS12/ASPN/CAV2/CRIM1/DKK3/EMILIN1/FBN1/FSTL3/LTBP1/NEO1/NPNT/ROBO1/SPRED1/SPRY1/ZEB2	15
309	purple	purple	GO:0001655	urogenital system development	16/282	352/18800	8.90891e-05	0.00865835	0.00733813	ANGPT1/BCL2/COL4A1/DYNC2H1/EDNRB/FBN1/FGFR2/GCNT4/MEF2C/NPNT/PCSK5/PDGFA/PKD2/PLCE1/RARG/SPRY1	16
310	purple	purple	GO:0048017	inositol lipid-mediated signaling	11/282	181/18800	9.40264e-05	0.00886127	0.00751011	ANGPT1/EZR/IL18/INPP5F/NPR3/PDGFA/PIK3IP1/PLCE1/PREX2/ROR2/SELP	11
311	purple	purple	GO:0061564	axon development	19/282	479/18800	0.000121313	0.0110743	0.00938568	ANOS1/BCL2/CNTN4/CXCL12/ENAH/FGFR2/FLNA/INPP5F/ITGA4/LRRC4C/NEO1/NFASC/NRP2/PTN/RHOH/ROBO1/SEMA3D/THY1/UNC5C	19
312	purple	purple	GO:0001667	ameboidal-type cell migration	19/282	480/18800	0.00012463	0.0110743	0.00938568	AKT3/ANGPT1/EDNRB/ETS1/FAP/FER/ITGA4/KITLG/MEF2C/NRP2/PRKD1/PTN/RHOJ/ROBO1/SEMA3D/SPRED1/SRPX2/TGFBR2/ZEB2	19
313	purple	purple	GO:0070665	positive regulation of leukocyte proliferation	10/282	158/18800	0.000139847	0.0120813	0.0102391	BCL2/CCL19/CD40LG/IL15/IL18/IL34/KITLG/MEF2C/TGFBR2/VAV3	10
314	purple	purple	GO:0030168	platelet activation	9/282	130/18800	0.000153057	0.0128651	0.0109034	CD40LG/COL3A1/DGKA/FLNA/PDGFA/PRKG1/RAP2B/SELP/VAV3	9
315	purple	purple	GO:0007492	endoderm development	7/282	78/18800	0.000168842	0.0134744	0.0114198	COL12A1/COL4A2/COL5A1/COL5A2/ITGA4/LAMB1/LAMC1	7
316	purple	purple	GO:0001706	endoderm formation	6/282	55/18800	0.000168972	0.0134744	0.0114198	COL12A1/COL4A2/COL5A1/COL5A2/ITGA4/LAMB1	6
317	purple	purple	GO:0050931	pigment cell differentiation	5/282	36/18800	0.000188784	0.0146779	0.0124399	BCL2/EDNRB/KITLG/MEF2C/ZEB2	5
318	purple	purple	GO:0003151	outflow tract morphogenesis	7/282	80/18800	0.000197921	0.0149461	0.0126671	FGFR2/MEF2C/NRP2/ROBO1/TBX2/TGFBR2/ZFPM2	7
319	purple	purple	GO:0090101	negative regulation of transmembrane receptor protein serine/threonine kinase signaling pathway	9/282	135/18800	0.000203617	0.0149461	0.0126671	ASPN/CAV2/CRIM1/EMILIN1/FBN1/FSTL3/LTBP1/SPRED1/SPRY1	9
320	purple	purple	GO:0001822	kidney development	14/282	303/18800	0.00020665	0.0149461	0.0126671	ANGPT1/BCL2/DYNC2H1/EDNRB/FBN1/FGFR2/GCNT4/MEF2C/NPNT/PCSK5/PDGFA/PKD2/PLCE1/SPRY1	14
321	purple	purple	GO:0030512	negative regulation of transforming growth factor beta receptor signaling pathway	7/282	81/18800	0.000213905	0.0151192	0.0128139	ASPN/CAV2/EMILIN1/FBN1/LTBP1/SPRED1/SPRY1	7
322	purple	purple	GO:0071229	cellular response to acid chemical	7/282	85/18800	0.000288582	0.0196591	0.0166615	CAPN2/COL1A1/COL1A2/COL3A1/COL4A1/COL5A2/PKD2	7
323	purple	purple	GO:0035107	appendage morphogenesis	9/282	142/18800	0.000297098	0.0196591	0.0166615	COL3A1/DYNC2H1/FGFR2/FLVCR1/PCSK5/PKDCC/RARG/ROR2/TBX2	9
324	purple	purple	GO:0035108	limb morphogenesis	9/282	142/18800	0.000297098	0.0196591	0.0166615	COL3A1/DYNC2H1/FGFR2/FLVCR1/PCSK5/PKDCC/RARG/ROR2/TBX2	9
325	purple	purple	GO:0048762	mesenchymal cell differentiation	12/282	244/18800	0.000332558	0.021547	0.0182615	BCL2/COL1A1/EDNRB/FGFR2/FLNA/KITLG/MEF2C/NRP2/SEMA3D/SPRED1/SPRY1/TGFBR2	12
326	purple	purple	GO:0002573	myeloid leukocyte differentiation	11/282	210/18800	0.000343931	0.0218291	0.0185006	CAMK4/CCL19/FBN1/FSTL3/GAB3/IL15/IL34/KITLG/ROR2/TGFBR2/UBD	11
327	purple	purple	GO:0050679	positive regulation of epithelial cell proliferation	11/282	211/18800	0.000358113	0.0222746	0.0188782	AKT3/CAV2/CXCL12/FGFR2/HMGB2/ITGA4/LAMB1/LAMC1/NRP2/PRKD1/PTN	11
328	purple	purple	GO:0050673	epithelial cell proliferation	17/282	443/18800	0.000402882	0.0245679	0.0208218	AKT3/CAV2/CXCL12/EDNRB/FAP/FGFR2/HMGB2/IFT57/ITGA4/LAMB1/LAMC1/MEF2C/NRP2/PRKD1/PTN/ROBO1/TBX2	17
329	purple	purple	GO:0044272	sulfur compound biosynthetic process	9/282	149/18800	0.000423587	0.0253338	0.0214709	ACSL4/ANGPT1/CHST9/DSE/GGT5/GSTP1/PAPSS1/SLC26A2/XYLT1	9
330	purple	purple	GO:0030323	respiratory tube development	10/282	183/18800	0.000456302	0.0267755	0.0226928	ADAMTS2/COL3A1/FGFR2/PCSK5/PDGFA/PKDCC/SPRY1/TBX2/TGFBR2/ZFPM2	10
331	purple	purple	GO:0003007	heart morphogenesis	12/282	254/18800	0.000477184	0.0269826	0.0228683	COL5A1/FGFR2/FLNA/IFT57/MEF2C/NRP2/PKD2/ROBO1/SPRY1/TBX2/TGFBR2/ZFPM2	12
332	purple	purple	GO:0070663	regulation of leukocyte proliferation	12/282	254/18800	0.000477184	0.0269826	0.0228683	BCL2/CCL19/CD40LG/GSTP1/IL15/IL18/IL34/KITLG/LGALS3/MEF2C/TGFBR2/VAV3	12
333	purple	purple	GO:0061138	morphogenesis of a branching epithelium	10/282	185/18800	0.000496959	0.0275989	0.0233907	BCL2/COL4A1/FGFR2/NPNT/PDGFA/PKD2/SPINT2/SPRY1/TBX2/TGFBR2	10
334	purple	purple	GO:0022407	regulation of cell-cell adhesion	17/282	456/18800	0.000558704	0.0304836	0.0258355	CCL19/CD40LG/CXCL12/ETS1/FSTL3/IL15/IL18/ITGA4/LGALS3/MYO10/PAG1/PRKG1/RHOH/SELP/SPINT2/TGFBR2/THY1	17
335	purple	purple	GO:0048066	developmental pigmentation	5/282	47/18800	0.000671591	0.034765	0.029464	BCL2/EDNRB/KITLG/MEF2C/ZEB2	5
336	purple	purple	GO:0050919	negative chemotaxis	5/282	47/18800	0.000671591	0.034765	0.029464	NRP2/PDGFA/ROBO1/SEMA3D/UNC5C	5
337	purple	purple	GO:0007159	leukocyte cell-cell adhesion	15/282	381/18800	0.000674764	0.034765	0.029464	CCL19/CD40LG/CERCAM/CXCL12/ETS1/EZR/IL15/IL18/ITGA4/LGALS3/PAG1/RHOH/SELP/TGFBR2/THY1	15
338	purple	purple	GO:0060411	cardiac septum morphogenesis	6/282	71/18800	0.000683511	0.034765	0.029464	FGFR2/NRP2/ROBO1/TBX2/TGFBR2/ZFPM2	6
339	purple	purple	GO:0050678	regulation of epithelial cell proliferation	15/282	382/18800	0.000693064	0.034765	0.029464	AKT3/CAV2/CXCL12/EDNRB/FGFR2/HMGB2/IFT57/ITGA4/LAMB1/LAMC1/MEF2C/NRP2/PRKD1/PTN/ROBO1	15
340	purple	purple	GO:0097529	myeloid leukocyte migration	11/282	229/18800	0.000710754	0.0350864	0.0297365	CCL19/CXCL12/EDNRB/EMILIN1/IL34/ITGA9/LGALS3/RHOH/ROR2/S100A14/VAV3	11
341	purple	purple	GO:0014855	striated muscle cell proliferation	6/282	72/18800	0.00073641	0.0351231	0.0297675	ANGPT1/FGFR2/MEF2C/TBX2/TGFBR2/ZFPM2	6
342	purple	purple	GO:0051216	cartilage development	10/282	195/18800	0.00074803	0.0351231	0.0297675	ADAMTS12/COL1A1/COL3A1/EVC/MBOAT2/MEF2C/PKDCC/RARG/ROR2/TGFBR2	10
343	purple	purple	GO:0003416	endochondral bone growth	4/282	28/18800	0.000763927	0.0351231	0.0297675	EVC/FGFR2/RARG/TGFBR2	4
344	purple	purple	GO:0048565	digestive tract development	8/282	130/18800	0.000777853	0.0351231	0.0297675	BCL2/COL3A1/EDNRB/FGFR2/PCSK5/PKDCC/TBX2/TGFBR2	8
345	purple	purple	GO:0051145	smooth muscle cell differentiation	6/282	73/18800	0.00079242	0.0351231	0.0297675	EDNRB/FGFR2/MEF2C/MRTFA/NPNT/TBX2	6
346	purple	purple	GO:0060043	regulation of cardiac muscle cell proliferation	5/282	49/18800	0.000814777	0.0351231	0.0297675	FGFR2/MEF2C/TBX2/TGFBR2/ZFPM2	5
347	purple	purple	GO:0033002	muscle cell proliferation	11/282	233/18800	0.000819447	0.0351231	0.0297675	ACE2/ANGPT1/FGFR2/IL15/IL18/MEF2C/NPR3/PRKG1/TBX2/TGFBR2/ZFPM2	11
348	purple	purple	GO:0032963	collagen metabolic process	7/282	101/18800	0.000820881	0.0351231	0.0297675	ADAMTS2/COL1A1/COL1A2/COL5A1/EMILIN1/FAP/MRC2	7
349	purple	purple	GO:0043473	pigmentation	7/282	101/18800	0.000820881	0.0351231	0.0297675	BCL2/EDNRB/KITLG/MEF2C/RAB27B/TBX2/ZEB2	7
350	purple	purple	GO:0007409	axonogenesis	16/282	430/18800	0.000824433	0.0351231	0.0297675	ANOS1/BCL2/CNTN4/CXCL12/ENAH/FGFR2/ITGA4/LRRC4C/NEO1/NFASC/NRP2/RHOH/ROBO1/SEMA3D/THY1/UNC5C	16
351	purple	purple	GO:0007411	axon guidance	11/282	234/18800	0.000848673	0.0356672	0.0302287	ANOS1/CNTN4/CXCL12/ENAH/NEO1/NFASC/NRP2/RHOH/ROBO1/SEMA3D/UNC5C	11
352	purple	purple	GO:0001763	morphogenesis of a branching structure	10/282	199/18800	0.000874078	0.0359597	0.0304766	BCL2/COL4A1/FGFR2/NPNT/PDGFA/PKD2/SPINT2/SPRY1/TBX2/TGFBR2	10
353	purple	purple	GO:0097485	neuron projection guidance	11/282	235/18800	0.000878759	0.0359597	0.0304766	ANOS1/CNTN4/CXCL12/ENAH/NEO1/NFASC/NRP2/RHOH/ROBO1/SEMA3D/UNC5C	11
354	purple	purple	GO:0043536	positive regulation of blood vessel endothelial cell migration	6/282	75/18800	0.000914259	0.0364531	0.0308948	AKT3/ANGPT1/ETS1/PRKD1/RHOJ/SRPX2	6
355	purple	purple	GO:0071230	cellular response to amino acid stimulus	6/282	75/18800	0.000914259	0.0364531	0.0308948	CAPN2/COL1A1/COL1A2/COL3A1/COL4A1/COL5A2	6
356	purple	purple	GO:0060045	positive regulation of cardiac muscle cell proliferation	4/282	30/18800	0.000998709	0.0393163	0.0333214	FGFR2/MEF2C/TBX2/ZFPM2	4
357	purple	purple	GO:0060541	respiratory system development	10/282	203/18800	0.00101708	0.0395389	0.03351	ADAMTS2/COL3A1/FGFR2/PDGFA/PKDCC/RARG/SPRY1/TBX2/TGFBR2/ZFPM2	10
358	purple	purple	GO:0070373	negative regulation of ERK1 and ERK2 cascade	6/282	77/18800	0.00105003	0.040316	0.0341686	ACE2/EMILIN1/EZR/GSTP1/SPRED1/SPRY1	6
359	purple	purple	GO:0010631	epithelial cell migration	14/282	358/18800	0.00107885	0.040647	0.0344492	AKT3/ANGPT1/ETS1/FAP/MEF2C/NRP2/PRKD1/PTN/RHOJ/ROBO1/SPRED1/SRPX2/TGFBR2/ZEB2	14
360	purple	purple	GO:0043542	endothelial cell migration	12/282	279/18800	0.00108479	0.040647	0.0344492	AKT3/ANGPT1/ETS1/FAP/MEF2C/NRP2/PRKD1/PTN/RHOJ/ROBO1/SPRED1/SRPX2	12
361	purple	purple	GO:0098868	bone growth	4/282	31/18800	0.00113326	0.0419578	0.0355601	EVC/FGFR2/RARG/TGFBR2	4
362	purple	purple	GO:0090066	regulation of anatomical structure size	17/282	487/18800	0.00115207	0.0421522	0.0357249	ACE2/AKT3/ARHGAP18/CAPG/CXCL12/EDNRB/EZR/FER/GUCY1A1/NPR3/PRKG1/RAB3B/RARG/SCPEP1/SEMA3D/TMOD2/VAV3	17
363	purple	purple	GO:0090132	epithelium migration	14/282	361/18800	0.00116782	0.0422316	0.0357921	AKT3/ANGPT1/ETS1/FAP/MEF2C/NRP2/PRKD1/PTN/RHOJ/ROBO1/SPRED1/SRPX2/TGFBR2/ZEB2	14
364	purple	purple	GO:0007224	smoothened signaling pathway	8/282	140/18800	0.00125803	0.0440644	0.0373455	ARMC9/DYNC2H1/EVC/EVC2/FGFR2/IFT57/ROR2/TGFBR2	8
365	purple	purple	GO:0070570	regulation of neuron projection regeneration	4/282	32/18800	0.00128003	0.0440644	0.0373455	FLNA/INPP5F/PTN/THY1	4
366	purple	purple	GO:0071711	basement membrane organization	4/282	32/18800	0.00128003	0.0440644	0.0373455	CAV2/COL4A1/LAMB1/SPINT2	4
367	purple	purple	GO:0048568	embryonic organ development	16/282	449/18800	0.00129404	0.0440644	0.0373455	FBN1/FGFR2/FLVCR1/IFT57/KITLG/MEF2C/PCSK5/PDGFA/PKD2/PKDCC/RARG/ROR2/SPINT2/TBX2/TGFBR2/ZFPM2	16
368	purple	purple	GO:0050671	positive regulation of lymphocyte proliferation	8/282	141/18800	0.00131674	0.0440644	0.0373455	BCL2/CCL19/CD40LG/IL15/IL18/MEF2C/TGFBR2/VAV3	8
369	purple	purple	GO:0090130	tissue migration	14/282	366/18800	0.00132977	0.0440644	0.0373455	AKT3/ANGPT1/ETS1/FAP/MEF2C/NRP2/PRKD1/PTN/RHOJ/ROBO1/SPRED1/SRPX2/TGFBR2/ZEB2	14
370	purple	purple	GO:0035265	organ growth	9/282	175/18800	0.00133562	0.0440644	0.0373455	BCL2/EVC/FGFR2/FLVCR1/MEF2C/RARG/TBX2/TGFBR2/ZFPM2	9
371	purple	purple	GO:0043534	blood vessel endothelial cell migration	9/282	175/18800	0.00133562	0.0440644	0.0373455	AKT3/ANGPT1/ETS1/MEF2C/PRKD1/RHOJ/ROBO1/SPRED1/SRPX2	9
372	purple	purple	GO:0002062	chondrocyte differentiation	7/282	110/18800	0.00135531	0.0440644	0.0373455	ADAMTS12/COL3A1/MBOAT2/MEF2C/PKDCC/RARG/TGFBR2	7
373	purple	purple	GO:0055123	digestive system development	8/282	142/18800	0.00137762	0.0440644	0.0373455	BCL2/COL3A1/EDNRB/FGFR2/PCSK5/PKDCC/TBX2/TGFBR2	8
374	purple	purple	GO:1905517	macrophage migration	5/282	55/18800	0.00138178	0.0440644	0.0373455	EDNRB/EMILIN1/IL34/LGALS3/ROR2	5
375	purple	purple	GO:0001938	positive regulation of endothelial cell proliferation	7/282	111/18800	0.00142836	0.0440644	0.0373455	AKT3/CAV2/CXCL12/HMGB2/ITGA4/NRP2/PRKD1	7
376	purple	purple	GO:0060562	epithelial tube morphogenesis	13/282	328/18800	0.00143052	0.0440644	0.0373455	ADAMTS12/BCL2/COL4A1/FGFR2/IFT57/MEF2C/NPNT/PKD2/RARG/SPINT2/SPRY1/TBX2/TGFBR2	13
377	purple	purple	GO:0032946	positive regulation of mononuclear cell proliferation	8/282	143/18800	0.00144071	0.0440644	0.0373455	BCL2/CCL19/CD40LG/IL15/IL18/MEF2C/TGFBR2/VAV3	8
378	purple	purple	GO:0048736	appendage development	9/282	177/18800	0.0014452	0.0440644	0.0373455	COL3A1/DYNC2H1/FGFR2/FLVCR1/PCSK5/PKDCC/RARG/ROR2/TBX2	9
379	purple	purple	GO:0060173	limb development	9/282	177/18800	0.0014452	0.0440644	0.0373455	COL3A1/DYNC2H1/FGFR2/FLVCR1/PCSK5/PKDCC/RARG/ROR2/TBX2	9
380	purple	purple	GO:0006939	smooth muscle contraction	7/282	112/18800	0.00150446	0.0451566	0.0382712	DAPK3/EDNRB/GUCY1A1/NPNT/PLCE1/PRKG1/TBX2	7
381	purple	purple	GO:0070661	leukocyte proliferation	13/282	330/18800	0.00151006	0.0451566	0.0382712	BCL2/CCL19/CD40LG/GSTP1/IL15/IL18/IL34/KITLG/LGALS3/MEF2C/NPR3/TGFBR2/VAV3	13
382	purple	purple	GO:0022409	positive regulation of cell-cell adhesion	12/282	291/18800	0.00155109	0.0458256	0.0388381	CCL19/CD40LG/ETS1/FSTL3/IL15/IL18/ITGA4/MYO10/RHOH/SELP/TGFBR2/THY1	12
383	purple	purple	GO:0030324	lung development	9/282	179/18800	0.0015619	0.0458256	0.0388381	ADAMTS2/COL3A1/FGFR2/PDGFA/PKDCC/SPRY1/TBX2/TGFBR2/ZFPM2	9
384	purple	purple	GO:0001991	regulation of systemic arterial blood pressure by circulatory renin-angiotensin	3/282	16/18800	0.00161796	0.0463138	0.0392519	ACE2/EDNRB/PCSK5	3
385	purple	purple	GO:1903236	regulation of leukocyte tethering or rolling	3/282	16/18800	0.00161796	0.0463138	0.0392519	CXCL12/ITGA4/SELP	3
386	purple	purple	GO:0060350	endochondral bone morphogenesis	5/282	57/18800	0.00162322	0.0463138	0.0392519	COL1A1/COL3A1/MEF2C/RARG/TGFBR2	5
387	purple	purple	GO:0050808	synapse organization	15/282	419/18800	0.00173914	0.0491493	0.0416551	ARHGAP44/CAST/CLSTN1/COL4A1/FLNA/LRRC4C/MEF2C/NFASC/NRP2/PCDH17/PCDHB16/PDZRN3/SRPX2/TANC2/THBS2	15
388	purple	purple	GO:0060038	cardiac muscle cell proliferation	5/282	58/18800	0.00175492	0.0491493	0.0416551	FGFR2/MEF2C/TBX2/TGFBR2/ZFPM2	5
389	purple	purple	GO:0007389	pattern specification process	16/282	463/18800	0.00177001	0.0491493	0.0416551	DNAAF11/DYNC2H1/FGFR2/IFT57/MEF2C/MID1/MLLT3/NRP2/PCSK5/PKD2/RARG/ROBO1/ROR2/SPRY1/TBX2/TGFBR2	16

## Sheet: WGCNA_module_CC
	Cluster	module	ID	Description	GeneRatio	BgRatio	pvalue	p.adjust	qvalue	geneID	Count
1	darkturquoise	darkturquoise	GO:0009897	external side of plasma membrane	7/36	455/19594	1.62009e-05	0.00127987	0.00102321	CD2/CD3D/CLEC2D/CTSK/IL7R/ITGAL/MS4A1	7
2	lightyellow	lightyellow	GO:0098687	chromosomal region	24/69	366/19594	1.64418e-24	1.31534e-22	7.96128e-23	BRCA2/BUB1/CDK1/CENPK/CENPU/CHEK1/DSN1/ESCO2/HELLS/KNL1/KNTC1/MAD2L1/MCM2/MCM3/MCM4/MCM5/MCM6/MCM7/NDC80/PCNA/RAD51AP1/TTK/ZWILCH/ZWINT	24
3	lightyellow	lightyellow	GO:0000228	nuclear chromosome	20/69	228/19594	6.2264e-23	2.49056e-21	1.50744e-21	BRCA1/BRCA2/CDC45/CHEK1/GINS1/GINS2/GINS3/H3C2/MCM2/MCM3/MCM4/MCM5/MCM6/MCM7/MMS22L/PCNA/POLA2/SMC2/TIMELESS/WDHD1	20
4	lightyellow	lightyellow	GO:0005657	replication fork	11/69	60/19594	1.33975e-16	3.57265e-15	2.1624e-15	CHEK1/DONSON/MCM3/MMS22L/PCNA/POLA2/RFC3/RFC4/TIMELESS/WDHD1/XRCC2	11
5	lightyellow	lightyellow	GO:0032993	protein-DNA complex	15/69	220/19594	1.16663e-15	2.33325e-14	1.41223e-14	CDC45/DONSON/GINS1/GINS2/GINS3/H1-5/H3C2/MCM2/MCM3/MCM4/MCM5/MCM6/MCM7/PCNA/POLA2	15
6	lightyellow	lightyellow	GO:0000793	condensed chromosome	15/69	255/19594	1.04395e-14	1.67032e-13	1.01098e-13	BRCA1/BRCA2/BUB1/CENPK/CENPU/CHEK1/DSN1/KNL1/KNTC1/MAD2L1/NDC80/SMC2/TTK/ZWILCH/ZWINT	15
7	lightyellow	lightyellow	GO:0000775	chromosome, centromeric region	13/69	227/19594	1.04604e-12	1.39472e-11	8.4417e-12	BUB1/CENPK/CENPU/DSN1/ESCO2/HELLS/KNL1/KNTC1/MAD2L1/NDC80/TTK/ZWILCH/ZWINT	13
8	lightyellow	lightyellow	GO:0000776	kinetochore	11/69	146/19594	3.38348e-12	3.86683e-11	2.34045e-11	BUB1/CENPK/CENPU/DSN1/KNL1/KNTC1/MAD2L1/NDC80/TTK/ZWILCH/ZWINT	11
9	lightyellow	lightyellow	GO:0000779	condensed chromosome, centromeric region	11/69	156/19594	6.99844e-12	6.99844e-11	4.2359e-11	BUB1/CENPK/CENPU/DSN1/KNL1/KNTC1/MAD2L1/NDC80/TTK/ZWILCH/ZWINT	11
10	lightyellow	lightyellow	GO:0000781	chromosome, telomeric region	11/69	166/19594	1.37915e-11	1.22591e-10	7.41997e-11	BRCA2/CDK1/CHEK1/MCM2/MCM3/MCM4/MCM5/MCM6/MCM7/PCNA/RAD51AP1	11
11	lightyellow	lightyellow	GO:0043596	nuclear replication fork	6/69	28/19594	5.41169e-10	4.32936e-09	2.6204e-09	MCM3/MMS22L/PCNA/POLA2/TIMELESS/WDHD1	6
12	lightyellow	lightyellow	GO:0030894	replisome	4/69	15/19594	1.86662e-07	1.35754e-06	8.21672e-07	DONSON/MCM3/PCNA/POLA2	4
13	lightyellow	lightyellow	GO:0005819	spindle	9/69	402/19594	1.12501e-05	7.50009e-05	4.53953e-05	ASPM/CDC6/CDK1/CKAP2/ECT2/KNTC1/MAD2L1/NUSAP1/TTK	9
14	lightyellow	lightyellow	GO:0072686	mitotic spindle	6/69	160/19594	2.11564e-05	0.000130193	7.8801e-05	ASPM/CDC6/CDK1/ECT2/MAD2L1/NUSAP1	6
15	lightyellow	lightyellow	GO:0000922	spindle pole	5/69	169/19594	0.000323766	0.00185009	0.00111979	ASPM/CDC6/CKAP2/KNTC1/MAD2L1	5
16	lightyellow	lightyellow	GO:1990391	DNA repair complex	3/69	44/19594	0.000499136	0.00266206	0.00161125	BRCA1/BRCA2/FANCI	3
17	lightyellow	lightyellow	GO:0044815	DNA packaging complex	5/69	198/19594	0.000666585	0.00333293	0.0020173	H1-5/H3C2/NCAPH/NDC80/SMC2	5
18	lightyellow	lightyellow	GO:0000792	heterochromatin	3/69	69/19594	0.00185441	0.00872663	0.00528191	ESCO2/H1-5/HELLS	3
19	lightyellow	lightyellow	GO:0042575	DNA polymerase complex	2/69	19/19594	0.00201054	0.00893572	0.00540846	MCM3/POLA2	2
20	lightyellow	lightyellow	GO:0035861	site of double-strand break	3/69	73/19594	0.00217937	0.00906308	0.00548555	ESCO2/RFWD3/TIMELESS	3
21	lightyellow	lightyellow	GO:0000794	condensed nuclear chromosome	3/69	74/19594	0.00226577	0.00906308	0.00548555	BRCA1/BRCA2/CHEK1	3
22	lightyellow	lightyellow	GO:0005721	pericentric heterochromatin	2/69	23/19594	0.00294775	0.0112295	0.00679681	ESCO2/HELLS	2
23	lightyellow	lightyellow	GO:0090734	site of DNA damage	3/69	97/19594	0.00486521	0.0176917	0.0107081	ESCO2/RFWD3/TIMELESS	3
24	lightyellow	lightyellow	GO:0030496	midbody	4/69	203/19594	0.00572076	0.0198983	0.0120437	ANLN/ASPM/CDK1/ECT2	4
25	lightyellow	lightyellow	GO:0000795	synaptonemal complex	2/69	41/19594	0.00917218	0.029351	0.0177651	BRCA1/BRCA2	2
26	lightyellow	lightyellow	GO:0099086	synaptonemal structure	2/69	41/19594	0.00917218	0.029351	0.0177651	BRCA1/BRCA2	2
27	lightyellow	lightyellow	GO:0000152	nuclear ubiquitin ligase complex	2/69	45/19594	0.0109741	0.0337665	0.0204376	BRCA1/BRCA2	2
28	lightyellow	lightyellow	GO:0000307	cyclin-dependent protein kinase holoenzyme complex	2/69	49/19594	0.0129188	0.0376626	0.0227958	CDK1/PCNA	2
29	lightyellow	lightyellow	GO:0061695	transferase complex, transferring phosphorus-containing groups	4/69	259/19594	0.0131819	0.0376626	0.0227958	CDK1/MCM3/PCNA/POLA2	4
30	purple	purple	GO:0062023	collagen-containing extracellular matrix	33/290	429/19594	9.31042e-15	3.16554e-12	2.86173e-12	ABI3BP/ADAMTS2/ANGPT1/ANXA11/ANXA4/ASPN/COL12A1/COL1A1/COL1A2/COL3A1/COL4A1/COL4A2/COL5A1/COL5A2/COL6A2/COL6A3/CXCL12/EMILIN1/FBN1/FGFR2/HSPG2/LAMA4/LAMB1/LAMC1/LAMC3/LGALS3/LOXL4/LTBP1/LTBP2/NPNT/PODN/SRPX2/THBS2	33
31	purple	purple	GO:0005581	collagen trimer	12/290	86/19594	5.07709e-09	8.63104e-07	7.80268e-07	C1QTNF7/COL12A1/COL1A1/COL1A2/COL3A1/COL4A1/COL4A2/COL5A1/COL5A2/COL6A2/COL6A3/EMILIN1	12
32	purple	purple	GO:0005788	endoplasmic reticulum lumen	21/290	311/19594	8.52086e-09	9.65697e-07	8.73014e-07	ACE2/CERCAM/COL12A1/COL1A1/COL1A2/COL3A1/COL4A1/COL4A2/COL5A1/COL5A2/COL6A2/COL6A3/FBN1/FSTL3/GOLM1/LAMB1/LAMC1/LTBP1/PDGFA/PRSS23/TSPAN15	21
33	purple	purple	GO:0098644	complex of collagen trimers	7/290	22/19594	2.04057e-08	1.73448e-06	1.56801e-06	COL1A1/COL1A2/COL3A1/COL4A1/COL4A2/COL5A1/COL5A2	7
34	purple	purple	GO:0005604	basement membrane	11/290	95/19594	1.60276e-07	1.08988e-05	9.85275e-06	COL4A1/COL4A2/COL5A1/FBN1/HSPG2/LAMA4/LAMB1/LAMC1/LAMC3/NPNT/THBS2	11
35	purple	purple	GO:0031252	cell leading edge	20/290	416/19594	4.29367e-06	0.000243308	0.000219957	ARHGAP18/ARHGAP44/ARHGEF6/CAPG/CTTNBP2NL/CYTH3/ENAH/EZR/FAP/FAT1/FER/GABRE/KITLG/MYH10/MYO10/PKD2/PLCE1/SH3YL1/THY1/UNC5C	20
36	purple	purple	GO:0030027	lamellipodium	13/290	202/19594	1.04328e-05	0.000506734	0.0004581	ARHGEF6/CAPG/CTTNBP2NL/ENAH/FAP/FAT1/FER/KITLG/MYH10/MYO10/PKD2/PLCE1/UNC5C	13
37	purple	purple	GO:0098858	actin-based cell projection	13/290	217/19594	2.23523e-05	0.000949974	0.0008588	ANGPT1/ENAH/EZR/FAT1/KITLG/MYO10/NFASC/OSBPL3/PDGFA/PPP1R9A/SLC26A2/SLC4A7/UNC5C	13
38	purple	purple	GO:0045121	membrane raft	16/290	326/19594	3.08405e-05	0.00108805	0.000983626	ACE2/AHNAK/ANGPT1/CAPN2/CAV2/EDNRB/EHD2/ENO2/EZR/HK1/LDHB/PAG1/RAP2B/SPRED1/TGFBR2/THY1	16
39	purple	purple	GO:0098857	membrane microdomain	16/290	327/19594	3.20015e-05	0.00108805	0.000983626	ACE2/AHNAK/ANGPT1/CAPN2/CAV2/EDNRB/EHD2/ENO2/EZR/HK1/LDHB/PAG1/RAP2B/SPRED1/TGFBR2/THY1	16
40	purple	purple	GO:0005938	cell cortex	15/290	310/19594	6.40056e-05	0.00197836	0.00178848	CAPN2/ENO2/EZR/FER/FGFR2/FLNA/LLGL2/MPP7/MYH10/MYO10/PKD2/PPP1R9A/PRKD1/RHOBTB1/RHOH	15
41	purple	purple	GO:0030175	filopodium	8/290	105/19594	0.000168496	0.00450195	0.00406987	ENAH/EZR/FAT1/KITLG/MYO10/OSBPL3/PPP1R9A/UNC5C	8
42	purple	purple	GO:0031253	cell projection membrane	15/290	339/19594	0.000172133	0.00450195	0.00406987	ACE2/ADCY3/ASAP1/EFCAB7/EVC/EVC2/EZR/FAP/GABRE/MYO10/PKD2/SH3YL1/SLC26A2/THY1/TMEM67	15
43	purple	purple	GO:0060170	ciliary membrane	6/290	75/19594	0.000854276	0.0207467	0.0187555	ADCY3/EFCAB7/EVC/EVC2/PKD2/TMEM67	6
44	purple	purple	GO:0008305	integrin complex	4/290	31/19594	0.00107922	0.0244624	0.0221146	EMILIN1/ITGA4/ITGA9/ITGBL1	4

## Sheet: WGCNA_module_MF
	Cluster	module	ID	Description	GeneRatio	BgRatio	pvalue	p.adjust	qvalue	geneID	Count
1	lightyellow	lightyellow	GO:0017116	single-stranded DNA helicase activity	8/67	23/18410	9.38e-15	1.05e-12	9.18e-13	MCM2/MCM3/MCM4/MCM5/MCM6/MCM7/RFC3/RFC4	8
2	lightyellow	lightyellow	GO:0008094	ATP-dependent activity, acting on DNA	10/67	103/18410	3.66e-12	1.7e-10	1.49e-10	BRIP1/MCM2/MCM3/MCM4/MCM5/MCM6/MCM7/RFC3/RFC4/XRCC2	10
3	lightyellow	lightyellow	GO:0003678	DNA helicase activity	9/67	72/18410	4.55e-12	1.7e-10	1.49e-10	BRIP1/MCM2/MCM3/MCM4/MCM5/MCM6/MCM7/RFC3/RFC4	9
4	lightyellow	lightyellow	GO:0003697	single-stranded DNA binding	10/67	120/18410	1.72e-11	4.8e-10	4.2e-10	BRCA2/CDC45/MCM2/MCM3/MCM4/MCM5/MCM6/MCM7/RAD51AP1/SMC2	10
5	lightyellow	lightyellow	GO:0140097	catalytic activity, acting on DNA	12/67	222/18410	2.35e-11	5.26e-10	4.6e-10	BRIP1/LIG1/MCM2/MCM3/MCM4/MCM5/MCM6/MCM7/PCNA/RFC3/RFC4/XRCC2	12
6	lightyellow	lightyellow	GO:0004386	helicase activity	10/67	155/18410	2.2e-10	4.1e-09	3.58e-09	BRIP1/HELLS/MCM2/MCM3/MCM4/MCM5/MCM6/MCM7/RFC3/RFC4	10
7	lightyellow	lightyellow	GO:0003688	DNA replication origin binding	4/67	16/18410	2.82e-07	4.51e-06	3.95e-06	CDC45/CDC6/MCM2/MCM5	4
8	lightyellow	lightyellow	GO:0016887	ATP hydrolysis activity	9/67	325/18410	2.59e-06	3.63e-05	3.17e-05	BRIP1/MCM2/MCM3/MCM4/MCM5/MCM6/MCM7/RFC4/SMC2	9
9	lightyellow	lightyellow	GO:0035173	histone kinase activity	2/67	16/18410	0.00151499	0.0188532	0.0164788	CDK1/CHEK1	2
10	lightyellow	lightyellow	GO:0003684	damaged DNA binding	3/67	68/18410	0.00194995	0.0218395	0.019089	BRCA1/FANCG/PCNA	3
11	lightyellow	lightyellow	GO:0070182	DNA polymerase binding	2/67	22/18410	0.00287558	0.0292786	0.0255913	FANCI/PCNA	2
12	purple	purple	GO:0005201	extracellular matrix structural constituent	25/276	172/18410	9.39e-18	4.35e-15	3.95e-15	ABI3BP/ANOS1/ASPN/COL12A1/COL1A1/COL1A2/COL3A1/COL4A1/COL4A2/COL5A1/COL5A2/COL6A2/COL6A3/EMILIN1/FBN1/HSPG2/LAMA4/LAMB1/LAMC1/LTBP1/LTBP2/NPNT/PODN/SRPX2/THBS2	25
13	purple	purple	GO:0030020	extracellular matrix structural constituent conferring tensile strength	10/276	41/18410	3.63e-10	8.4e-08	7.64e-08	COL12A1/COL1A1/COL1A2/COL3A1/COL4A1/COL4A2/COL5A1/COL5A2/COL6A2/COL6A3	10
14	purple	purple	GO:0005178	integrin binding	14/276	156/18410	9.92e-08	1.53e-05	1.39e-05	CD40LG/COL3A1/COL5A1/CXCL12/EMILIN1/FAP/FBN1/ITGA4/ITGA9/ITGBL1/LAMB1/NPNT/PTN/THY1	14
15	purple	purple	GO:0019838	growth factor binding	13/276	139/18410	1.76e-07	2.04e-05	1.86e-05	COL1A1/COL1A2/COL3A1/COL4A1/COL5A1/CRIM1/FGFR2/LTBP1/LTBP2/NRP2/PDGFA/SRPX2/TGFBR2	13
16	purple	purple	GO:0030695	GTPase regulator activity	19/276	488/18410	0.000152278	0.0117508	0.0106862	ADAP1/ARHGAP18/ARHGAP44/ARHGEF10/ARHGEF6/ASAP1/CYTH2/CYTH3/DEPDC1B/LLGL2/PLCE1/PREX2/RABGEF1/RASAL2/RCBTB2/RHOH/TBC1D9/THY1/VAV3	19
17	purple	purple	GO:0060589	nucleoside-triphosphatase regulator activity	19/276	488/18410	0.000152278	0.0117508	0.0106862	ADAP1/ARHGAP18/ARHGAP44/ARHGEF10/ARHGEF6/ASAP1/CYTH2/CYTH3/DEPDC1B/LLGL2/PLCE1/PREX2/RABGEF1/RASAL2/RCBTB2/RHOH/TBC1D9/THY1/VAV3	19
18	purple	purple	GO:0005539	glycosaminoglycan binding	12/276	234/18410	0.00022522	0.0132669	0.0120649	ANOS1/COL5A1/FBN1/FGFR2/HK1/LPL/LTBP2/NRP2/PTN/SELP/TGFBR2/THBS2	12
19	purple	purple	GO:0008201	heparin binding	10/276	168/18410	0.000229234	0.0132669	0.0120649	ANOS1/COL5A1/FBN1/FGFR2/LPL/LTBP2/NRP2/PTN/SELP/THBS2	10
20	purple	purple	GO:0005096	GTPase activator activity	12/276	274/18410	0.00092197	0.0474302	0.0431331	ADAP1/ARHGAP18/ARHGAP44/ARHGEF6/ASAP1/DEPDC1B/LLGL2/PREX2/RASAL2/TBC1D9/THY1/VAV3	12
